# Supplementary material for: Functional olfactory evolution in Drosophila suzukii and the subgenus Sophophora
Source: iScience. 2022 Apr 6;25(5):104212. doi: 10.1016/j.isci.2022.104212 (PMC9093017; doi:10.1016/j.isci.2022.104212)
Supplement: Table S1. Sensillum counts and ratios across each species, related to Figure 3 [file mmc2.xlsx]

## Sheet: sensilla ratios
			Refer to Figure 3 for sensillum proportions as well as Figure 4B for CO2 response data.
Dsuzukii																																										CO2 responses ab1 contacts
	ab1	ab2	ab3					ab1	ab2	ab3			ab1	ab2	ab3	CO2																										rep1	rep2	rep3	rep4	rep5	AVE	SCALE
	12	26	8				dmel	0.331361	0.313609	0.35503		Dsech	0.338983	0.0508475	0.610169	50																									Dsech	71	72	69	71	78	72.2	72.2
	14	24	9				dsech	0.338983	0.0508475	0.610169		Dsim	0.273504	0.42735	0.299145	50																									Dsim	47	55	40	62	50	50.8	50.8
	12	26	7				dsim	0.273504	0.42735	0.299145		Dmaur	0.325301	0.192771	0.481928	50																									Dmaur	38	49	57	58	49	50.2	50.2
	14	27	8				dyak	0.396694	0.31405	0.289256		Dmel	0.331361	0.313609	0.35503	50																									Dmel	52	53	47	44	47	48.6	48.6
							dere	0.154762	0.25	0.595238		Dyak	0.396694	0.31405	0.289256	61																									Dyak	61	68	70	66	64	65.8	65.8
totals	52	103	32	187								Dere	0.154762	0.25	0.595238	75																									Dere	78	79	80	70	74	76.2	76.2
							deug	0.261364	0.488636	0.25		Dsuz	0.278075	0.550802	0.171123	100																									Dsuz	89	102	99	84	115	97.8	97.8
Dsechellia							dsuz	0.278075	0.550802	0.171123		Dsubpul	0.245614	0.561404	0.192982	100																									Dsubpul	97	82	85	91	96	90.2	90.2
	ab1	ab2	ab3				dbia	0.233533	0.508982	0.257485		Dbia	0.233533	0.508982	0.257485	75																									Dbia	68	63	74	72	80	71.4	71.4
	15	1	25				dtaka	0.275362	0.57971	0.144928		Dtaka	0.275362	0.57971	0.144928	75																									Dtaka	71	70	59	82	76	71.6	71.6
	14	2	29				dpsetaka	0.305085	0.525424	0.169492		Dpsetaka	0.305085	0.525424	0.169492	50																									Dpsetaka	53	45	51	48	40	47.4	47.4
	16	3	28				dsubpul	0.245614	0.561404	0.192982		Deug	0.261364	0.488636	0.25	75																									Deug	75	68	70	82	70	73	73
	15	3	26									Dficus	0.303371	0.404494	0.292135	75																									Dficus	77	66	68	74	73	71.6	71.6
							dbirch	0.388889	0.462963	0.148148		Deleg	0.5625	0.275	0.1625	100																									Deleg	101	85	87	103	90	93.2	93.2
totals	60	9	108	177			dana	0.325581	0.5	0.174419		Dbirch	0.388889	0.462963	0.148148	75																									Dbirch	66	69	82	73	84	74.8	74.8
							dpse	0.54878	0.231707	0.219512		Dana	0.325581	0.5	0.174419	75																									Dana	76	72	68	63	71	70	70
Dmelanogaster							dsubob	0.235294	0.352941	0.411765		Dpseob	0.54878	0.231707	0.219512	50																									Dpseob	48	49	55	58	41	50.2	50.2
	ab1	ab2	ab3				saltans	0.303371	0.404494	0.292135		Dsubob	0.235294	0.352941	0.411765	75		Large basiconic proportions based on counts across many species. Here, species are not arranged by phylogeny.																							Dsubob	72	85	81	56	57	70.2	70.2
	13	11	15				dwillis	0.377358	0.301887	0.320755		Daffin	0.333333	0.3	0.366667	50																									Daffin	52	54	47	38	47	47.6	47.6
	15	14	16									Dwill	0.377358	0.301887	0.320755	50																									Dwill	49	49	53	44	40	47	47
	14	15	14
	14	13	15				ab1 very consistent																																		Table above shows the CO2 responses recorded from ab1 sensillum contacts across each species (5 replicates and average values)
							shown in Stensmyr et al 2003 (figure 3)
totals	56	53	60	169
Dsimulans						Dbirchii						Dpseudoobscura						Deugracilis						Delegans
	ab1	ab2	ab3				ab1	ab2	ab3				ab1	ab2	ab3				ab1	ab2	ab3				ab1	ab2	ab3
	8	13	9				2	4	1				19	7	4				6	12	8				6	6	3
	7	11	8				8	6	2				12	4	4				9	11	5				10	0	4
	10	14	10				6	8	3				14	8	10				3	7	3				19	5	0
	7	12	8				5	7	2										5	13	6				5	5	3
																									5	6	3
totals	32	50	35	117		totals	21	25	8	54		totals	45	19	18	82		totals	23	43	22	88		totals	45	22	13	80
Dyakuba						Dpseudotakahashii						Dsubobscura						Dananassae						Dmauritiana
	ab1	ab2	ab3				ab1	ab2	ab3				ab1	ab2	ab3				ab1	ab2	ab3				ab1	ab2	ab3
	8	8	7				6	8	2				4	3	5				2	7	1				11	7	18
	9	9	7				7	12	5				3	5	6				7	13	3				8	5	10
	8	6	8				5	11	3				1	2	3				8	5	4				8	4	12
	11	8	6										0	2	0				11	18	7																			The three figures show proportions of each large basiconic sensillum type (e.g. ab1) without stacking.
	12	7	7
totals	48	38	35	121		totals	18	31	10	59		totals	8	12	14	34		totals	28	43	15	86		totals	27	16	40	83
Derecta						Dsubpulchrella						Dtakahashii
	ab1	ab2	ab3				ab1	ab2	ab3				ab1	ab2	ab3
	7	9	24				5	13	4				6	11	5
	3	7	25				5	8	4				6	17	2
	9	16	25				4	11	3				7	12	3
	7	10	26
totals	26	42	100	168		totals	14	32	11	57		totals	19	40	10	69
AVE	6.5	10.5	25
STDEV	2.51661	3.87298	0.816497			Dwillistoni						Dficus
SEM	1.25831	1.93649	0.408248				ab1	ab2	ab3				ab1	ab2	ab3
							7	7	8				9	12	9
							5	1	2				8	10	7
							6	4	5				10	14	10
Dbiarmipes							2	4	2
	ab1	ab2	ab3																														Large basiconic proportions based on counts across many species. Here, species ARE arranged by phylogeny. This table is shown in Figure 3 (with re-color)
	8	19	12			totals	20	16	17	53		totals	27	36	26	89
	11	23	11
	10	21	11									Daffinis
	10	22	9										ab1	ab2	ab3
													9	8	7
totals	39	85	43	167									5	3	8
													6	7	7
Dsaltans
	ab1	ab2	ab3
	3	11	0									totals	20	18	22	60
	4	5	0
																																												Bar charts and data below are individual species and stats run for each large basiconic (Shown in Supp Figure 11; with re-color)
totals	7	16	0	23
		Data above shows RAW values of counts recorded from while screen large basiconic sensillum types across each species
		(Saltans was ultimately not included due to problems with rearing in the lab at time of experiments)
																			Derecta								Dsuzukii									Dsechellia
																				ab1	ab2	ab3						ab1	ab2	ab3							ab1	ab2	ab3
																				7	9	24						12	26	8							15	1	25
																				3	7	25						14	24	9							14	2	29
																				9	16	25						12	26	7							16	3	28
																				7	10	26						14	27	8							15	3	26
																			totals	26	42	100	168				totals	52	103	32	187					totals	60	9	108	177
																			AVE	6.5	10.5	25					AVE	13	25.75	8						AVE	15	2.25	27
																			STDEV	2.51661	3.87298	0.816497					STDEV	1.1547	1.25831	0.816497						STDEV	0.816497	0.957427	1.82574
																			SEM	1.25831	1.93649	0.408248					SEM	0.57735	0.629153	0.408248						SEM	0.408248	0.478714	0.912871
																			Dmelanogaster									Dsimulans								Dyakuba
																				ab1	ab2	ab3							ab1	ab2	ab3						ab1	ab2	ab3
																				13	11	15							8	13	9						8	8	7
																				15	14	16							7	11	8						9	9	7
																				14	15	14							10	14	10						8	6	8
																				14	13	15							7	12	8						11	8	6
																																					12	7	7
																			totals	56	53	60	169					totals	32	50	35	117				totals	48	38	35	121
																			AVE	14	13.25	15						AVE	8	12.5	8.75					AVE	9.6	7.6	7
																			STDEV	0.816497	1.70783	0.816497						STDEV	1.41421	1.29099	0.957427					STDEV	1.81659	1.14018	0.707107
																			SEM	0.408248	0.853913	0.408248						SEM	0.707107	0.645497	0.478714					SEM	0.908295	0.570088	0.353553
																			Dbiarmipes									Dbirchii								Dpseudotakahashii
																				ab1	ab2	ab3							ab1	ab2	ab3						ab1	ab2	ab3
																				8	19	12							2	4	1						6	8	2
																				11	23	11							8	6	2						7	12	5
																				10	21	11							6	8	3						5	11	3
																				10	22	9							5	7	2
																			totals	39	85	43	167					totals	21	25	8	54				totals	18	31	10	59
																			AVE	9.75	21.25	10.75						AVE	5.25	6.25	2					AVE	6	10.3333	3.33333
																			STDEV	1.25831	1.70783	1.25831						STDEV	2.5	1.70783	0.816497					STDEV	1	2.08167	1.52753
																			SEM	0.629153	0.853913	0.629153						SEM	1.25	0.853913	0.408248					SEM	0.5	1.04083	0.763763
																			Dsubpulchrella									Dwillistoni								Dpseudoobscura
																				ab1	ab2	ab3							ab1	ab2	ab3						ab1	ab2	ab3
																				5	13	4							7	7	8						19	7	4
																				5	8	4							5	1	2						12	4	4
																				4	11	3							6	4	5						14	8	10
																													2	4	2
																			totals	14	32	11	57					totals	20	16	17	53				totals	45	19	18	82
																			AVE	4.66667	10.6667	3.66667						AVE	5	4	4.25					AVE	15	6.33333	6
																			STDEV	0.57735	2.51661	0.57735						STDEV	2.16025	2.44949	2.87228					STDEV	3.60555	2.08167	3.4641
																			SEM	0.288675	1.25831	0.288675						SEM	1.08012	1.22474	1.43614					SEM	1.80278	1.04083	1.73205
																			Dsubobscura									Dtakahashii								Dficus
																				ab1	ab2	ab3							ab1	ab2	ab3						ab1	ab2	ab3
																				4	3	5							6	11	5						9	12	9
																				3	5	6							6	17	2						8	10	7
																				1	2	3							7	12	3						10	14	10
																				0	2	0
																			totals	8	12	14	34					totals	19	40	10	69				totals	27	36	26	89
																			AVE	2	3	3.5						AVE	6.33333	13.3333	3.33333					AVE	9	12	8.66667
																			STDEV	1.82574	1.41421	2.64575						STDEV	0.57735	3.21455	1.52753					STDEV	1	2	1.52753
																			SEM	0.912871	0.707107	1.32288						SEM	0.288675	1.60728	0.763763					SEM	0.5	1	0.763763
																			Daffinis									Deugracilis								Dananassae
																				ab1	ab2	ab3							ab1	ab2	ab3						ab1	ab2	ab3
																				9	8	7							6	12	8						2	7	1
																				5	3	8							9	11	5						7	13	3
																				6	7	7							3	7	3						8	5	4
																													5	13	6						11	18	7
																			totals	20	18	22	60					totals	23	43	22	88				totals	28	43	15	86
																			AVE	6.66667	6	7.33333						AVE	5.75	10.75	5.5					AVE	7	10.75	3.75
																			STDEV	2.08167	2.64575	0.57735						STDEV	2.5	2.62996	2.08167					STDEV	3.74166	5.90903	2.5
																			SEM	1.04083	1.32288	0.288675						SEM	1.25	1.31498	1.04083					SEM	1.87083	2.95452	1.25
																			Dmauritiana									Delegans
																				ab1	ab2	ab3							ab1	ab2	ab3
																				11	7	18							6	6	3
																				8	5	10							10	0	4
																				8	4	12							19	5	0
																													5	5	3
																													5	6	3
																			totals	27	16	40	83					totals	45	22	13	80
																			AVE	9	5.33333	13.3333						AVE	9	4.4	2.6
																			STDEV	1.73205	1.52753	4.16333						STDEV	5.95819	2.50998	1.51658
																			SEM	0.866025	0.763763	2.08167						SEM	2.97909	1.25499	0.758288
