# Supplementary material for: Functional olfactory evolution in Drosophila suzukii and the subgenus Sophophora
Source: iScience. 2022 Apr 6;25(5):104212. doi: 10.1016/j.isci.2022.104212 (PMC9093017; doi:10.1016/j.isci.2022.104212)
Supplement: Table S2. SSR odor panel screen for ab3A and Or22a, related to Figure 4 [file mmc3.xlsx]

## Sheet: AVERAGES
		1	2	3	4	5	6	7	8	9	10	11	12	13	14	15	16	17	18	19	20	21
		hexane (solvent)	Meth Ace	Eth Buta	IPA	E2HA	MH	EH	1octen3ol	652ol	Hex Ace	But Ace	Pent Ace	Meth But	M Octa	Non Ace	4 Pent Ace	2 Hept	MIV	EB	Geosmin	IBA
1	Dsech	2.66667	20.6667	8.33333	21	25.6667	137	102	5.66667	6.33333	6	3.66667	9.33333	81.6667	65	3	6.66667	17.3333	24.3333	19.3333	5	8.66667
2	Dsim	5.66667	14.6667	9.66667	19	25.6667	131	99	8.66667	5.33333	13.3333	5.33333	9	86	61.6667	5	5.33333	13	20.6667	80.6667	11.3333	13.3333
3	Dmau	5.33333	7	9.33333	7.33333	16	124	149	11	10.3333	8	6	9	64	20.3333	9	9	15.3333	0.333333	51.3333	8.66667	7.33333
4	Dmel	2.33333	20.6667	14.6667	37.6667	62.3333	137	188	37.3333	13.6667	10.3333	24	21.3333	23	25.3333	3.66667	43	16.3333	45.3333	61	9.66667	15
5	Dere	-1.66667	6.33333	1	8.66667	18.3333	87.6667	153.667	34	13	6.33333	10	18	34.3333	30.3333	3.66667	4.33333	12.3333	37.6667	65.3333	6	12
6	Dyak	2	3.66667	5	7.33333	7.33333	93.3333	157.667	16	11.3333	0.666667	9.33333	3	50	52.3333	2.33333	10	16	12.6667	48	1.66667	5.66667
7	Dficu	1.66667	11.6667	17.3333	12.6667	16	133	88.3333	6	12	6.66667	9	13.3333	69.3333	59	9.66667	6	16.3333	20.3333	36.3333	2.66667	31.6667
8	Deugr	10.6667	27	15.6667	83.3333	35	28	18.3333	14.3333	29.3333	45.6667	33.3333	69	25	22	34.3333	75.6667	20.6667	42.6667	37.3333	6	124.667
9	Dbia	2.33333	5.66667	18.6667	57.6667	13.6667	12	10.3333	8	15.6667	21.3333	22	53	22	7.33333	15.3333	54.6667	8.66667	25.6667	36.3333	4.33333	121.333
10	Dsuz	1	10	20.6667	68	19	12	8.33333	9.33333	13.6667	31	34	56.6667	32.3333	7.33333	35.6667	76	4.66667	38.3333	53.3333	6	144.667
11	Dtaka	5.33333	14.3333	5	68.6667	15.3333	84.6667	127.667	15.3333	16.3333	24.3333	25	57.6667	11.3333	8.33333	23	58.6667	18	29.3333	43.3333	7.66667	38.3333
12	Dele	3.33333	6.66667	14	23.6667	17.6667	25.3333	37.3333	8	6.33333	5.66667	1.33333	8.66667	10.3333	11.3333	5.33333	14	18.3333	12.6667	19	6.66667	36.6667
13	Dpseob	1.66667	3.33333	6	87.6667	23	12.3333	5	16.3333	7	34.3333	26.6667	73.3333	28	19	30	76.3333	15	34.6667	35.6667	6.33333	118.667
14	Dana	2	13.6667	12	27.6667	58	87	120.333	23	18	11.6667	16.6667	15.6667	6.66667	12	17	13	10.3333	26.6667	35.6667	9.66667	21.3333

## Sheet: Or22a Dsech
	1	2	3	4	5	6	7	8	9	10	11	12	13	14	15	16	17	18	19	20	21
	hexane (solvent)	Meth Ace	Eth Buta	IPA	E2HA	MH	EH	1octen3ol	652ol	Hex Ace	But Ace	Pent Ace	Meth But	M Octa	Non Ace	4 Pent Ace	2 Hept	MIV	EB	Geosmin	IBA
Dsech 1	2	29	8	28	31	142	121	9	5	4	0	13	80	69	1	12	21	30	38	3	14
Dsech 2	0	15	4	16	22	139	88	6	11	7	3	10	76	72	7	4	18	22	6	11	0
Dsech 3	6	18	13	19	24	130	97	2	3	7	8	5	89	54	1	4	13	21	14	1	12
average	2.66667	20.6667	8.33333	21	25.6667	137	102	5.66667	6.33333	6	3.66667	9.33333	81.6667	65	3	6.66667	17.3333	24.3333	19.3333	5	8.66667
STDEV	3.05505	7.37111	4.50925	6.245	4.72582	6.245	17.0587	3.51188	4.16333	1.73205	4.04145	4.04145	6.65833	9.64365	3.4641	4.6188	4.04145	4.93288	16.6533	5.2915	7.57188
SEM	1.52753	3.68556	2.25462	3.1225	2.36291	3.1225	8.52936	1.75594	2.08167	0.866025	2.02073	2.02073	3.32916	4.82183	1.73205	2.3094	2.02073	2.46644	8.32666	2.64575	3.78594
	Shown are 3 replicates of odor panel screen of ab3-like sensillum (which in Dmel contains Or22a within ab3A neuron)
	Each tab contains one of the 20 species addressed
	These bar charts are shown in Supp Figure 13

## Sheet: Or22a Dsim
	1	2	3	4	5	6	7	8	9	10	11	12	13	14	15	16	17	18	19	20	21
	hexane (solvent)	Meth Ace	Eth Buta	IPA	E2HA	MH	EH	1octen3ol	652ol	Hex Ace	But Ace	Pent Ace	Meth But	M Octa	Non Ace	4 Pent Ace	2 Hept	MIV	EB	Geosmin	IBA
Dsim 1	3	18	15	16	38	130	108	17	2	16	5	8	88	74	8	9	20	22	79	10	15
Dsim 2	6	12	7	21	14	141	94	0	4	12	11	13	81	63	4	6	17	15	83	2	5
Dsim 3	8	14	7	20	25	122	95	9	10	12	0	6	89	48	3	1	2	25	80	22	20
average	5.66667	14.6667	9.66667	19	25.6667	131	99	8.66667	5.33333	13.3333	5.33333	9	86	61.6667	5	5.33333	13	20.6667	80.6667	11.3333	13.3333
STDEV	2.51661	3.05505	4.6188	2.64575	12.0139	9.53939	7.81025	8.5049	4.16333	2.3094	5.50757	3.60555	4.3589	13.0512	2.64575	4.04145	9.64365	5.1316	2.08167	10.0664	7.63763
SEM	1.25831	1.52753	2.3094	1.32288	6.00694	4.7697	3.90512	4.25245	2.08167	1.1547	2.75379	1.80278	2.17945	6.52559	1.32288	2.02073	4.82183	2.5658	1.04083	5.03322	3.81881

## Sheet: Or22a Dmaur
	1	2	3	4	5	6	7	8	9	10	11	12	13	14	15	16	17	18	19	20	21
	hexane (solvent)	Meth Ace	Eth Buta	IPA	E2HA	MH	EH	1octen3ol	652ol	Hex Ace	But Ace	Pent Ace	Meth But	M Octa	Non Ace	4 Pent Ace	2 Hept	MIV	EB	Geosmin	IBA
Dmaur 1	3	5	14	-5	23	132	144	6	12	16	11	14	61	11	14	16	19	6	51	10	-7
Dmaur 2	7	5	6	12	7	137	169	20	8	5	4	9	77	29	8	2	14	0	43	8	14
Dmaur 3	6	11	8	15	18	103	134	7	11	3	3	4	54	21	5	9	13	-5	60	8	15
average	5.33333	7	9.33333	7.33333	16	124	149	11	10.3333	8	6	9	64	20.3333	9	9	15.3333	0.333333	51.3333	8.66667	7.33333
STDEV	2.08167	3.4641	4.16333	10.7858	8.18535	18.3576	18.0278	7.81025	2.08167	7	4.3589	5	11.7898	9.0185	4.58258	7	3.21455	5.50757	8.5049	1.1547	12.4231
SEM	1.04083	1.73205	2.08167	5.3929	4.09268	9.17878	9.01388	3.90512	1.04083	3.5	2.17945	2.5	5.89491	4.50925	2.29129	3.5	1.60728	2.75379	4.25245	0.57735	6.21155

## Sheet: Or22a Dmel
	1	2	3	4	5	6	7	8	9	10	11	12	13	14	15	16	17	18	19	20	21
	hexane (solvent)	Meth Ace	Eth Buta	IPA	E2HA	MH	EH	1octen3ol	652ol	Hex Ace	But Ace	Pent Ace	Meth But	M Octa	Non Ace	4 Pent Ace	2 Hept	MIV	EB	Geosmin	IBA
Dmel 1	0	22	31	37	62	137	189	40	14	6	1	14	12	26	6	38	27	42	65	5	20
Dmel 2	3	19	2	44	70	146	198	29	18	4	30	27	19	33	3	64	14	51	67	11	18
Dmel 3	4	21	11	32	55	128	177	43	9	21	41	23	38	17	2	27	8	43	51	13	7
average	2.33333	20.6667	14.6667	37.6667	62.3333	137	188	37.3333	13.6667	10.3333	24	21.3333	23	25.3333	3.66667	43	16.3333	45.3333	61	9.66667	15
STDEV	2.08167	1.52753	14.8436	6.02771	7.50555	9	10.5357	7.37111	4.50925	9.29157	20.664	6.65833	13.4536	8.02081	2.08167	19	9.71253	4.93288	8.7178	4.16333	7
SEM	1.04083	0.763763	7.42181	3.01386	3.75278	4.5	5.26783	3.68556	2.25462	4.64579	10.332	3.32916	6.72681	4.0104	1.04083	9.5	4.85627	2.46644	4.3589	2.08167	3.5

## Sheet: Or22a Dyak
	1	2	3	4	5	6	7	8	9	10	11	12	13	14	15	16	17	18	19	20	21
	hexane (solvent)	Meth Ace	Eth Buta	IPA	E2HA	MH	EH	1octen3ol	652ol	Hex Ace	But Ace	Pent Ace	Meth But	M Octa	Non Ace	4 Pent Ace	2 Hept	MIV	EB	Geosmin	IBA
Dyak 1	0	8	3	12	16	90	147	20	8	5	2	4	57	42	8	9	18	12	43	-2	2
Dyak 2	0	5	10	4	-5	78	142	13	11	4	15	9	59	58	-5	9	24	19	62	-1	2
Dyak 3	6	-2	2	6	11	112	184	15	15	-7	11	-4	34	57	4	12	6	7	39	8	13
average	2	3.66667	5	7.33333	7.33333	93.3333	157.667	16	11.3333	0.666667	9.33333	3	50	52.3333	2.33333	10	16	12.6667	48	1.66667	5.66667
STDEV	3.4641	5.1316	4.3589	4.16333	10.9697	17.2434	22.942	3.60555	3.51188	6.65833	6.65833	6.55744	13.8924	8.96289	6.65833	1.73205	9.16515	6.02771	12.2882	5.50757	6.35085
SEM	1.73205	2.5658	2.17945	2.08167	5.48483	8.62168	11.471	1.80278	1.75594	3.32916	3.32916	3.27872	6.94622	4.48144	3.32916	0.866025	4.58258	3.01386	6.1441	2.75379	3.17543

## Sheet: Or22a Dere
	1	2	3	4	5	6	7	8	9	10	11	12	13	14	15	16	17	18	19	20	21
	hexane (solvent)	Meth Ace	Eth Buta	IPA	E2HA	MH	EH	1octen3ol	652ol	Hex Ace	But Ace	Pent Ace	Meth But	M Octa	Non Ace	4 Pent Ace	2 Hept	MIV	EB	Geosmin	IBA
Dere 1	-3	6	4	7	25	87	155	34	14	10	4	18	27	41	-1	16	20	44	56	11	4
Dere 2	0	11	0	7	18	91	140	27	19	-8	6	22	19	17	7	-3	6	31	71	-9	17
Dere 3	-2	2	-1	12	12	85	166	41	6	17	20	14	57	33	5	0	11	38	69	16	15
average	-1.66667	6.33333	1	8.66667	18.3333	87.6667	153.667	34	13	6.33333	10	18	34.3333	30.3333	3.66667	4.33333	12.3333	37.6667	65.3333	6	12
STDEV	1.52753	4.50925	2.64575	2.88675	6.50641	3.05505	13.0512	7	6.55744	12.897	8.7178	4	20.0333	12.2202	4.16333	10.2144	7.0946	6.50641	8.14453	13.2288	7
SEM	0.763763	2.25462	1.32288	1.44338	3.2532	1.52753	6.52559	3.5	3.27872	6.44851	4.3589	2	10.0167	6.1101	2.08167	5.10718	3.5473	3.2532	4.07226	6.61438	3.5

## Sheet: Or22a Dsuz
	1	2	3	4	5	6	7	8	9	10	11	12	13	14	15	16	17	18	19	20	21
	hexane (solvent)	Meth Ace	Eth Buta	IPA	E2HA	MH	EH	1octen3ol	652ol	Hex Ace	But Ace	Pent Ace	Meth But	M Octa	Non Ace	4 Pent Ace	2 Hept	MIV	EB	Geosmin	IBA
Dsuz 1	2	13	21	88	24	17	15	7	15	34	37	62	39	10	29	78	8	42	55	8	159
Dsuz 2	0	6	17	52	13	9	6	9	12	22	19	47	28	6	32	67	3	33	49	3	131
Dsuz 3	1	11	24	64	20	10	4	12	14	37	46	61	30	6	46	83	3	40	56	7	144
average	1	10	20.6667	68	19	12	8.33333	9.33333	13.6667	31	34	56.6667	32.3333	7.33333	35.6667	76	4.66667	38.3333	53.3333	6	144.667
STDEV	1	3.60555	3.51188	18.3303	5.56776	4.3589	5.85947	2.51661	1.52753	7.93725	13.7477	8.3865	5.85947	2.3094	9.07377	8.18535	2.88675	4.72582	3.78594	2.64575	14.0119
SEM	0.5	1.80278	1.75594	9.16515	2.78388	2.17945	2.92973	1.25831	0.763763	3.96863	6.87386	4.19325	2.92973	1.1547	4.53689	4.09268	1.44338	2.36291	1.89297	1.32288	7.00595

## Sheet: Or22a Dbia
	1	2	3	4	5	6	7	8	9	10	11	12	13	14	15	16	17	18	19	20	21
	hexane (solvent)	Meth Ace	Eth Buta	IPA	E2HA	MH	EH	1octen3ol	652ol	Hex Ace	But Ace	Pent Ace	Meth But	M Octa	Non Ace	4 Pent Ace	2 Hept	MIV	EB	Geosmin	IBA
Dbia 1	0	11	30	44	15	8	17	15	16	25	16	55	13	4	21	59	18	14	37	4	121
Dbia 2	3	0	11	72	7	16	8	2	27	19	22	63	26	9	8	38	1	29	42	6	110
Dbia 3	4	6	15	57	19	12	6	7	4	20	28	41	27	9	17	67	7	34	30	3	133
average	2.33333	5.66667	18.6667	57.6667	13.6667	12	10.3333	8	15.6667	21.3333	22	53	22	7.33333	15.3333	54.6667	8.66667	25.6667	36.3333	4.33333	121.333
STDEV	2.08167	5.50757	10.0167	14.0119	6.1101	4	5.85947	6.55744	11.5036	3.21455	6	11.1355	7.81025	2.88675	6.65833	14.9778	8.62168	10.4083	6.02771	1.52753	11.5036
SEM	1.04083	2.75379	5.00833	7.00595	3.05505	2	2.92973	3.27872	5.75181	1.60728	3	5.56776	3.90512	1.44338	3.32916	7.48888	4.31084	5.20416	3.01386	0.763763	5.75181

## Sheet: Or22a Dtaka
	1	2	3	4	5	6	7	8	9	10	11	12	13	14	15	16	17	18	19	20	21
	hexane (solvent)	Meth Ace	Eth Buta	IPA	E2HA	MH	EH	1octen3ol	652ol	Hex Ace	But Ace	Pent Ace	Meth But	M Octa	Non Ace	4 Pent Ace	2 Hept	MIV	EB	Geosmin	IBA
Dtaka 1	-1	15	4	71	12	89	130	16	14	23	17	60	15	6	22	55	12	30	38	15	56
Dtaka 2	11	20	9	59	25	94	119	19	27	30	35	54	9	6	18	60	24	36	52	12	31
Dtaka 3	6	8	2	76	9	71	134	11	8	20	23	59	10	13	29	61	18	22	40	-4	28
average	5.33333	14.3333	5	68.6667	15.3333	84.6667	127.667	15.3333	16.3333	24.3333	25	57.6667	11.3333	8.33333	23	58.6667	18	29.3333	43.3333	7.66667	38.3333
STDEV	6.02771	6.02771	3.60555	8.73689	8.5049	12.0968	7.76745	4.04145	9.71253	5.1316	9.16515	3.21455	3.21455	4.04145	5.56776	3.21455	6	7.02377	7.57188	10.2144	15.3731
SEM	3.01386	3.01386	1.80278	4.36845	4.25245	6.04842	3.88373	2.02073	4.85627	2.5658	4.58258	1.60728	1.60728	2.02073	2.78388	1.60728	3	3.51188	3.78594	5.10718	7.68657

[truncated: 5 more sheets: Or22a Deugr, Or22a Dficus, Or22a Dele, Or22a Dana, Or22a Dpseob]
