# Supplementary material for: Functional olfactory evolution in Drosophila suzukii and the subgenus Sophophora
Source: iScience. 2022 Apr 6;25(5):104212. doi: 10.1016/j.isci.2022.104212 (PMC9093017; doi:10.1016/j.isci.2022.104212)
Supplement: Table S3. SSR odor panel screen for ab2B and Or85a, related to Figure 4 [file mmc4.xlsx]

## Sheet: AVERAGE
ab2A	SPECIES	ODORS
OR85a		1	2	3	4	5	6	7	8	9	10	11	12	13	14	15	16	17	18	19	20	21
n = 3		hexane	E3HB	IPA	2Heptanol	652ol	Acetoin	1octen3ol	methyl indole	IBA	EB	Pentyl acetate	Methyl acetate	Linalool	E2HA	Meth Jas	E2BA	butyl acetate	EE2B	E3Hexenol	MH	EH
1	Dsech	-2	117	16	-1	14	-2	11	7	10	54	4	7	5	3	7	9	-2	15	22	3	-4
2	Dsim	0	130	8	0	12	-5	19	9	6	47	8	16	4	-4	2	0	6	8	27	1	2
3	Dmel	1	145	11	4	19	2	15	-3	-1	60	9	10	2	1	0	-1	0	18	38	-2	-3
4	Dere	-1	128	20	12	23	6	7	-1	6	64	5	8	1	2	2	3	4	11	29	0	1
5	Dyak	0	133	-1	16	9	3	22	0	13	51	5	4	6	8	6	5	0	8	33	-1	0
6	Dficu	5	104	12	8	6	-1	14	3	11	42	11	7	-2	13	4	4	0	7	23	11	9
7	Deugr	3	118	-1	5	4	9	10	5	8	25	15	12	5	2	3	2	1	3	41	-2	5
8	Dbia	-2	109	12	-2	0	-1	19	6	-2	33	9	9	14	-4	8	0	4	15	27	0	4
9	Dsuz	9	15	130	6	38	5	37	-1	66	50	91	16	34	28	37	26	40	23	30	38	6
10	Dtaka	0	105	18	4	-3	0	11	3	5	29	12	8	9	0	11	16	7	12	32	3	-2
11	Dele	-1	0	0	0	0	0	0	0	0	0	0	0	0	0	0	0	0	0	0	0	0
12	Dwil	1	0	0	0	0	0	0	0	0	0	0	0	0	0	0	0	0	0	0	0	0
13	Dana	3	0	0	0	0	68	0	0	8	0	0	0	0	0	0	0	6	0	21	0	0

## Sheet: Dsech
n = 3		1	2	3	4	5	6	7	8	9	10	11	12	13	14	15	16	17	18	19	20	21
		hexane	E3HB	IPA	2Heptanol	652ol	Acetoin	1octen3ol	methyl indole	IBA	EB	Pentyl acetate	Methyl acetate	Linalool	E2HA	Meth Jas	E2BA	butyl acetate	EE2B	E3Hexenol	MH	EH
1	Dsech	-7	107	12	0	18	1	7	5	7	44	-1	2	-1	1	7	8	0	17	20	4	-8
2	Dsech	0	110	19	2	18	-4	16	10	18	68	6	13	13	5	8	15	0	22	27	-2	-3
3	Dsech	1	134	17	-5	6	-3	10	6	5	50	7	6	3	3	6	4	-6	6	19	7	-1
	average	-2	117	16	-1	14	-2	11	7	10	54	4	7	5	3	7	9	-2	15	22	3	-4
	STDEV	4.3589	14.7986	3.60555	3.60555	6.9282	2.64575	4.58258	2.64575	7	12.49	4.3589	5.56776	7.2111	2	1	5.56776	3.4641	8.18535	4.3589	4.58258	3.60555
	SEM	2.17945	7.39932	1.80278	1.80278	3.4641	1.32288	2.29129	1.32288	3.5	6.245	2.17945	2.78388	3.60555	1	0.5	2.78388	1.73205	4.09268	2.17945	2.29129	1.80278
	Shown are 3 replicates of odor panel screen of ab2-like sensillum (which in Dmel contains Or85a within ab2B neuron)
	Each tab contains one of the 20 species addressed
	These bar charts are shown in Supp Figure 12

## Sheet: Dsim
n = 3		1	2	3	4	5	6	7	8	9	10	11	12	13	14	15	16	17	18	19	20	21
		hexane	E3HB	IPA	2Heptanol	652ol	Acetoin	1octen3ol	methyl indole	IBA	EB	Pentyl acetate	Methyl acetate	Linalool	E2HA	Meth Jas	E2BA	butyl acetate	EE2B	E3Hexenol	MH	EH
1	Dsim	-1	145	12	0	8	-2	25	5	3	48	12	20	-1	0	-1	3	9	3	31	-4	1
2	Dsim	2	114	6	4	16	-10	15	7	3	56	4	19	6	-7	2	-4	3	13	25	2	0
3	Dsim	-1	131	6	-4	12	-3	17	15	12	37	8	9	7	-5	5	1	6	8	25	5	5
	average	0	130	8	0	12	-5	19	9	6	47	8	16	4	-4	2	0	6	8	27	1	2
	STDEV	1.73205	15.5242	3.4641	4	4	4.3589	5.2915	5.2915	5.19615	9.53939	4	6.08276	4.3589	3.60555	3	3.60555	3	5	3.4641	4.58258	2.64575
	SEM	0.866025	7.76209	1.73205	2	2	2.17945	2.64575	2.64575	2.59808	4.7697	2	3.04138	2.17945	1.80278	1.5	1.80278	1.5	2.5	1.73205	2.29129	1.32288

## Sheet: Dmel
n = 3		1	2	3	4	5	6	7	8	9	10	11	12	13	14	15	16	17	18	19	20	21
		hexane	E3HB	IPA	2Heptanol	652ol	Acetoin	1octen3ol	methyl indole	IBA	EB	Pentyl acetate	Methyl acetate	Linalool	E2HA	Meth Jas	E2BA	butyl acetate	EE2B	E3Hexenol	MH	EH
1	Dmel	2	155	10	3	14	-1	12	-2	-3	58	8	4	-1	-1	-1	-3	2	8	40	-6	-8
2	Dmel	-4	138	13	7	22	1	20	-4	7	67	14	20	7	0	-4	0	2	29	47	1	1
3	Dmel	5	142	10	2	21	6	13	-3	-7	55	5	6	0	4	5	0	-4	17	27	-1	-2
	average	1	145	11	4	19	2	15	-3	-1	60	9	10	2	1	0	-1	0	18	38	-2	-3
	STDEV	4.58258	8.88819	1.73205	2.64575	4.3589	3.60555	4.3589	1	7.2111	6.245	4.58258	8.7178	4.3589	2.64575	4.58258	1.73205	3.4641	10.5357	10.1489	3.60555	4.58258
	SEM	2.29129	4.4441	0.866025	1.32288	2.17945	1.80278	2.17945	0.5	3.60555	3.1225	2.29129	4.3589	2.17945	1.32288	2.29129	0.866025	1.73205	5.26783	5.07445	1.80278	2.29129

## Sheet: Dyak
n = 3		1	2	3	4	5	6	7	8	9	10	11	12	13	14	15	16	17	18	19	20	21
		hexane	E3HB	IPA	2Heptanol	652ol	Acetoin	1octen3ol	methyl indole	IBA	EB	Pentyl acetate	Methyl acetate	Linalool	E2HA	Meth Jas	E2BA	butyl acetate	EE2B	E3Hexenol	MH	EH
1	Dyak	-4	122	0	12	6	2	14	-1	8	48	1	0	11	3	5	0	-2	5	24	0	-4
2	Dyak	2	145	0	16	11	1	24	-2	13	50	5	6	-2	12	1	6	3	11	35	-3	2
3	Dyak	2	132	-3	20	10	6	28	3	18	55	9	6	9	9	12	9	-1	8	40	0	2
	average	0	133	-1	16	9	3	22	0	13	51	5	4	6	8	6	5	0	8	33	-1	0
	STDEV	3.4641	11.5326	1.73205	4	2.64575	2.64575	7.2111	2.64575	5	3.60555	4	3.4641	7	4.58258	5.56776	4.58258	2.64575	3	8.18535	1.73205	3.4641
	SEM	1.73205	5.76628	0.866025	2	1.32288	1.32288	3.60555	1.32288	2.5	1.80278	2	1.73205	3.5	2.29129	2.78388	2.29129	1.32288	1.5	4.09268	0.866025	1.73205

## Sheet: Dere
n = 3		1	2	3	4	5	6	7	8	9	10	11	12	13	14	15	16	17	18	19	20	21
		hexane	E3HB	IPA	2Heptanol	652ol	Acetoin	1octen3ol	methyl indole	IBA	EB	Pentyl acetate	Methyl acetate	Linalool	E2HA	Meth Jas	E2BA	butyl acetate	EE2B	E3Hexenol	MH	EH
1	Dere	0	133	26	19	34	4	14	4	3	77	6	7	-1	0	-3	8	4	10	36	-1	2
2	Dere	-2	117	11	6	10	2	0	-5	3	47	0	0	-1	4	6	-6	2	6	20	-2	0
3	Dere	-1	134	23	11	25	12	7	-2	12	68	9	17	5	2	3	7	6	17	31	3	1
	average	-1	128	20	12	23	6	7	-1	6	64	5	8	1	2	2	3	4	11	29	0	1
	STDEV	1	9.53939	7.93725	6.55744	12.1244	5.2915	7	4.58258	5.19615	15.3948	4.58258	8.544	3.4641	2	4.58258	7.81025	2	5.56776	8.18535	2.64575	1
	SEM	0.5	4.7697	3.96863	3.27872	6.06218	2.64575	3.5	2.29129	2.59808	7.6974	2.29129	4.272	1.73205	1	2.29129	3.90512	1	2.78388	4.09268	1.32288	0.5

## Sheet: Dsuz
n = 3		1	2	3	4	5	6	7	8	9	10	11	12	13	14	15	16	17	18	19	20	21
		hexane	E3HB	IPA	2Heptanol	652ol	Acetoin	1octen3ol	methyl indole	IBA	EB	Pentyl acetate	Methyl acetate	Linalool	E2HA	Meth Jas	E2BA	butyl acetate	EE2B	E3Hexenol	MH	EH
1	Dsuz	10	19	141	3	25	-1	30	-1	58	52	86	14	26	26	35	19	29	18	31	43	-1
2	Dsuz	13	12	128	9	47	9	43	-3	69	47	102	21	33	30	42	31	38	29	27	36	13
3	Dsuz	4	14	121	6	42	7	38	1	71	51	85	13	43	28	34	28	53	22	32	35	6
	average	9	15	130	6	38	5	37	-1	66	50	91	16	34	28	37	26	40	23	30	38	6
	STDEV	4.58258	3.60555	10.1489	3	11.5326	5.2915	6.55744	2	7	2.64575	9.53939	4.3589	8.544	2	4.3589	6.245	12.1244	5.56776	2.64575	4.3589	7
	SEM	2.29129	1.80278	5.07445	1.5	5.76628	2.64575	3.27872	1	3.5	1.32288	4.7697	2.17945	4.272	1	2.17945	3.1225	6.06218	2.78388	1.32288	2.17945	3.5

## Sheet: Dbia
n = 3		1	2	3	4	5	6	7	8	9	10	11	12	13	14	15	16	17	18	19	20	21
		hexane	E3HB	IPA	2Heptanol	652ol	Acetoin	1octen3ol	methyl indole	IBA	EB	Pentyl acetate	Methyl acetate	Linalool	E2HA	Meth Jas	E2BA	butyl acetate	EE2B	E3Hexenol	MH	EH
1	Dbia	-4	92	8	0	3	0	14	7	1	25	9	5	11	-7	9	0	1	13	20	-1	6
2	Dbia	-1	115	9	-5	-2	-4	20	5	-4	38	6	14	19	1	9	0	3	21	28	-1	-3
3	Dbia	-1	120	19	-1	-1	1	23	6	-3	36	12	8	12	-6	6	0	8	11	33	2	9
	average	-2	109	12	-2	0	-1	19	6	-2	33	9	9	14	-4	8	0	4	15	27	0	4
	STDEV	1.73205	14.9332	6.08276	2.64575	2.64575	2.64575	4.58258	1	2.64575	7	3	4.58258	4.3589	4.3589	1.73205	0	3.60555	5.2915	6.55744	1.73205	6.245
	SEM	0.866025	7.46659	3.04138	1.32288	1.32288	1.32288	2.29129	0.5	1.32288	3.5	1.5	2.29129	2.17945	2.17945	0.866025	0	1.80278	2.64575	3.27872	0.866025	3.1225

## Sheet: Dtaka
n = 3		1	2	3	4	5	6	7	8	9	10	11	12	13	14	15	16	17	18	19	20	21
		hexane	E3HB	IPA	2Heptanol	652ol	Acetoin	1octen3ol	methyl indole	IBA	EB	Pentyl acetate	Methyl acetate	Linalool	E2HA	Meth Jas	E2BA	butyl acetate	EE2B	E3Hexenol	MH	EH
1	Dtaka	-3	99	22	1	0	2	8	0	3	36	9	10	15	-1	12	20	11	11	35	-1	-3
2	Dtaka	2	112	14	6	-5	-3	16	8	6	27	13	9	9	-3	8	9	5	11	26	1	1
3	Dtaka	1	104	18	5	-4	1	9	1	6	24	14	5	3	4	13	19	5	14	35	9	-4
	average	0	105	18	4	-3	0	11	3	5	29	12	8	9	0	11	16	7	12	32	3	-2
	STDEV	2.64575	6.55744	4	2.64575	2.64575	2.64575	4.3589	4.3589	1.73205	6.245	2.64575	2.64575	6	3.60555	2.64575	6.08276	3.4641	1.73205	5.19615	5.2915	2.64575
	SEM	1.32288	3.27872	2	1.32288	1.32288	1.32288	2.17945	2.17945	0.866025	3.1225	1.32288	1.32288	3	1.80278	1.32288	3.04138	1.73205	0.866025	2.59808	2.64575	1.32288

## Sheet: Deug
n = 3		1	2	3	4	5	6	7	8	9	10	11	12	13	14	15	16	17	18	19	20	21
		hexane	E3HB	IPA	2Heptanol	652ol	Acetoin	1octen3ol	methyl indole	IBA	EB	Pentyl acetate	Methyl acetate	Linalool	E2HA	Meth Jas	E2BA	butyl acetate	EE2B	E3Hexenol	MH	EH
1	Deug	3	101	1	1	-2	4	18	3	14	19	16	4	-1	0	-1	0	-3	6	32	-5	1
2	Deug	-5	120	-4	7	3	12	5	6	7	33	18	19	6	4	7	4	5	-2	53	2	8
3	Deug	11	133	0	7	11	11	7	6	3	23	11	13	10	2	3	2	1	5	38	-3	6
	average	3	118	-1	5	4	9	10	5	8	25	15	12	5	2	3	2	1	3	41	-2	5
	STDEV	8	16.0935	2.64575	3.4641	6.55744	4.3589	7	1.73205	5.56776	7.2111	3.60555	7.54983	5.56776	2	4	2	4	4.3589	10.8167	3.60555	3.60555
	SEM	4	8.04674	1.32288	1.73205	3.27872	2.17945	3.5	0.866025	2.78388	3.60555	1.80278	3.77492	2.78388	1	2	1	2	2.17945	5.40833	1.80278	1.80278

[truncated: 4 more sheets: Dficus, Dele, Dana, Dwil]
