# Supplementary material for: Functional olfactory evolution in Drosophila suzukii and the subgenus Sophophora
Source: iScience. 2022 Apr 6;25(5):104212. doi: 10.1016/j.isci.2022.104212 (PMC9093017; doi:10.1016/j.isci.2022.104212)
Supplement: Table S4. OR and GR accession numbers for sequence data, related to STAR methods, Figure 5, and Figures S3–S6 and S10 [file mmc5.xlsx]

## Sheet: Or22a 
Species	Name	Length	Sequence ID	Sequence
D.ananassae	Or22a	397	XP_001963243.2	MLSKLFPLIKAKPLSEKVQSRDAFIYLDRVIYYFGWTEPVEKRWSSAYNMWTIFTTILVLILLPISIVVEYVHRFKSFSAGEFLGSLEICVNMYGCSLKCGYTMMGHRKFQVAKRLLDLLDKSCVKDEERARVHRYVALSNLCYVLYNILFSSYVVISFTAFFLKGRHTWRMFIPMLDTDNHFYLFSCVELTLMSSIVLMQQCTDVCPLAYMSMARCHITLLKDRLRALRLDFSKSEDEHSRELTQCIQDHRLILEYVNALRPAFSGTIFVQFLLIGIVLGLSTINVVFFSTFWTGLGTLIFMFDVCLETFPFCYLCNVIMDDCQELSECLFQSNWISASRSYKSTLVYFLHNLQQPIILMAGGVFQICMQTNLSMVKLTFSVVTLIRQFNIAEKFQ
D.biarmipes	Or22a	397	XP_016954771.1	MLIKFFPLIKEKPLNELVQSRDAFIYLERVMWTLGWTEPYEKRWAVVYKVFSFMTSIGFFILLPLSICVEYVNRFKSFSAGEFLSSLEIGVNMCGCSFKNTYTLLGRRKVRKAKLILDRLDERCLRDEEKSLVHRYVALGNFSYTVYHTCYWVFVITNFIGFLLIGHHAWRMYIPLLKSDEHFLISSVAEFLLMLYVVTMAQCSDVCPTISMLMARCHIILLRNRMMRLRSDPEKGDDEDLEELTKCIQDHRLILDYVNTLRPVFSGVIFVQFLLIGVVLGLSMINVMFFLSFWTGLGTCLFMFDVCMETFPFCYLCNIIIDDCQDLADSLFQSNWTSASRRYKSTLVYFLHNLQQPIILTAGGIFPICMQTNLSMVKLAFSVVTIIKQFNLADKFK
D.elegans	Or22a	397	XP_017130134.1	MINKWFPRIKAKPLSEVVKSRDAFIYLDRAMWTFGWTQPEDKRWTLVYSIWKLIANLLIQILLPISMVVEYVRGFKSFSANEFLSSLEIGVNIYGSSFKCTYTFLGYKKLQRAKRILDQLDESCVCDEEKLTVRRYVALGNLFYVMYHVMYSGFVVINFVGYLLKGRHAWRMYIPLLKPEDHFLSTSIAEFLLMITVVTMDQCTDVCALVYMLLARCHIVLLKDRLRNLRSDPEKTEDEYLQQLTQCVQDHRFILDYINAVRPVFSGTIFVQFLLIGVVLGLAMINIMFFSTFWTGLGTFLFMMDVCSETFPLCYLCDLMILDCQDLSNCIFHSNWLTASRCYKSTLVYFLQNLQQPITLTAGGVFPICMRTNLSMVKLAFSVVTVIQQFNLAEKFQ
D.erecta	Or22a	397	XP_001968299.1	MLSKLFTHISEKPLSERVKSRDAFIYLDRVMWSFGWTEPENKKWNLHYKLWSASVTVVLLILLPISVSIEYIQRFKTFSAGEFLSSFEIGVNMYGSSFKSAFTMLGFRKRQEAKMLLDQLDKRCISDEERSTVHRYVAMGNLFDILYHIFYSTFVVMNFPYFLMQRRHAWRMYFPFIDSEKQFYISSIAECFLMTEAIYMDLCTDVCPLIAMLMAKCHINLLKKRLRNLRSEPGKTEEEYLSELTECIRDHRLLLDYVDALRPVFSGTIFVQFLLIGTVLGLSMINLMFFSTFWTGVATCLFMFDVSMETFPFCYLCNMIIDDCQEMSDCLFQSNWTSADRRYKSTLVYFLHNLQQPITLTAGGVFPICMQTNLAMVKLAFSVVTIMKQFNLADRFQ
D.eugracilis	Or22a	397	XM_017220146.1	MLSKLFPWIKEKPLSEPCQSRDAFTYLDRVMWTFGWTEPENKRWTWLYNLWALFTSLLIFIFLPISMGYEYIQRFKSFSAGEFLSSLEIGVNIYGNSFKCGFTLIAFRKREKAKNILDKLDERCLMDEEKSTVHRYVAMGNFCYVIYHMCYWFFVFVNCFGYLVKGRHAWRMFVPLINSEQHFLVSNLAEFTTMLLAVTMDQCTDIVPLISMLMARCHMSLLKERLKNLRSDPEKSDDEDLQELTQCIRDHRMILDYVNLLRDVLSGTIFAEFLLIGVVLGLSMINLMFFSTLWTGFATCVFIFDVCMETFPFCYLCNMIIDDCQELANCLFHSNWTSADRRYKSTMVYFLHNLQQPIILMAGGVFPVCMQTNLSMVKLAFSVVTVIKQFNIAEKFQ
D.ficusphila	Or22a	397	XP_017050074.1	MLSKLFPRIKEKSLEEEVKSRDAFIYLDRCMLFMGWTEPNDKRWRLPYFLWSVFWCALIYIYMPFAMTVEYVRGFKSFSAGEFLSSFEIGVNVYGSSIKCSCIMLGYKKMQKAKRLLDQLDESCVQDEEKITVRRYVALASLCYIIYHILYSSFVALNFFYFLTIRSHAWRMYYPLVDSDDMFFLSSIAEGIMMTVCVTMDQCSDVCPLMYTLMARCHITLLKKRLRNLRSVSEMTEDEHFVELTNCIKQHRLILDYFKASGSVFSRTVFVEFLLIGVVLGLSMINLMFFSTLWTGFVTCLFMVDVCMETFPFCYVCNMIFDDCQELSDCVFQSNWVSAEPRYKSTMVHFLHNLQQPVVLLAGGVFPICLQTNLSMVKLAFSVVTIIKQFDLAARFQ
D.mauritiana	Or22a	383	ABP57123.1	IKEKPLSERVQSRDAFIYLDRVMWTFGWTEPENKRWVLPYKLWFAFVNIVIIILLPISMSIEYLHRFNTFSAGEFLSSLEIGVDIYGSSFKCAFTMMGFKKRQEAKVLLDQLDKRCVSDEERSTVHRYVAMGNFLDILYHIFYSSFVVMNFPYFLLKRRHAWRMYFPYIDPEKQFFISSIAEGFLVTEVVYMNLCTDVCPLITMLMARCHISLLKQRLRNLRSEPGRTEDEYLEELTECIRDHRLILDYVEVLRPVFSGTIFVQFLLVGTVLGLSMINLMFFSTFWTGVVTCVYMVDVCMETSPFCYLCNMIIDDCQEMADTLFQSDWTSADRRYKSTLVYFLHNLQQPITLTAGGVFPICMQTNLAMVKLAFSVVTIIKQFN
D.melanogaster	Or22a	397	AEB91939.1	MLSKFFPHIKEKPLSERVKSRDAFIYLDRVMWSFGWTEPENKRWILPYKLWLAFVNIVMLILLPISISIEYLHRFKTFSAGEFLSSLEIGVNMYGSSFKSAFTLIGFKKRQEAKVLLDQLDKRCLSDKERSTVHRYVAMGNFFDILYHIFYSTFVVMNFPYFLLERRHAWRMYFPYIDSDEQFYISSIAECFLMTAAIYMDLCTDVCPLISMLMARCHISLLKQRLRNLRSKPGRTEDEYLEELTECIRDHRLLLDYVDALRPVFSGTIFVQFLLIGTVLGLSMINLMFFSTFWTGVATCLFMFDVSMETFPFCYLCNMIIDDCQEMSNCLFQSDWTSADRRYKSTLVYFLHNLQQPITLTAGGVFPISMQTNLAMVKLAFSVVTVIKQFNLAERFQ
D.pseudopseudoobscura	Or22a	397	XP_002132903.1	MLSKLFPRIKAKPLTERIQSRDAFVYLDRVQKLWGWRATEDERWMVLYNIWAFIWNVLLLVLLPLSMSMEYVQRFKNFSPGEFFGSLEICVDMYGCSLKCVYTMFGYKRFQAARKLLDRLDLRCTSDEDRASVHRSVALANRCYVTYHILYSGFVVINWTGYLLLGSHAWRMYLPGLDSEKNFLVTSFFELLLMSGVVTMNQCTDVSPLAHMIMARCHMGLLKDRLNKLHSDPSKTEEEHQEDLNRCIHDHCVILDYVNLLRPVYSVTIFVQFLLIGLVLGLSMIHIMFFSNFWTGIGTMCFIFDVCLETFPFCYLCNIIIEDCRELSESLFQSDWLGASRKYKSTLVYFLHNLQQPIVLTAGGVFPICMQTNLSMVKLAFSVVTVIKQFNLAEKFQ
D.takahashii	Or22a	397	XP_016994939.1	MLSKLFPYIKEKPLNERVQSRDAFIYLERVMWTFGWTEPYEKRWTGVYNVWCFMTSIVFFILLPISIVVEYVHRFRSFSVGEFLSSLEIGVNMYGCSFKSTYTLFGQRNVRRAKLVLDRLDERCSRDEEKSMVHRYVALGNFCHVLYHTCYWVYVLTNFVGFLLLGHHAWRMFIPMLKSDEHFLISSVAEFLLMLYVVTMDQCSDVCPMVSMLMARCHINLLRNRVMHLRSNPETDADEDLEELTKCIQDHRLLLDYVNILRPVFSGTIFVQFLLIGVVLGLSMINVMFFSTFWTGLGTCLFMFDVCMETFPFCYLCNMIMDDCQKLSDSLFQSNWITADRRYKSTLMFFLHNLQQPIILTAGGVFPICMQTNLSMVKLAFSVVTVIKQFNIAEKFQ
D.sechellia	Or22a	373	XP_002041712.1	MLSKFFPHISKKPLSERVKSRDAFIYLDRVMWSFGWTEPENKRWVLPYKLWFAFVNIVMLILLPISMSIEYLHRFKTFSAGEFLSSLEIGVNIYGSSFKCAFTMIGFKKRQEAKVLLDQLDKRCVRDEERSTVHRYVAMGNFFDILYHIFYSSFVVMNFPYFLLERRHAWRMYFPYIDPEKQFFISSIAECFLMTEAIYMDLCTDVCPLISMLMARCHISLLKQRLRNLRSEPGRTEDEYLEELTECIRDHRLILDYVDALRPVFSGTIFVQFLLIGTVLGLSMINLMFFSTFWTGVATCLFMFDVSMETFPFCYLCNMIIDDCQEMADSLFQSDWTSADRRYKSTLVYFLHNLQQPITLTADGEAGIFCGHDN
D.simulans	Or22a	397	CAR79115.1	MLCKFFPHISKKPLSERVHSRDAFIYLDRVMWSFGWTEPENKRWVLPYNLWFALVNIVMLILLPISMSIEYLHRFKTFSAGEFLSSLEIGVNIYGSSFKCAFTMMGFKKRQEAKVLLDQLDKRCVRDEERSTVHRYVAMGNFFDILYHIFYSSFVVMNFPYFLLQRRHAWRMYFPYIDPEKQFFISSIAECFLMTEVIYMDLCTDVCPLISMLMARCHISLLKQRLRNLRSEPGRTEDEYLEELTECIRDHRLILDYVDALRPVFSGTIFVQFLLIGTVLGLSMINLMFFSTFWTGVATCLFMFDVSMETFPFCYLCNMIIDDCQEMADSLFQSDWTSADRRYKSTLVYFLHNLQQPITLTAGGVFPICMQTNLAMVKLAFSVVTIIKQFNLAERFQ
D.suzukii	Or22a	397	XP_016942950.1	MLAKFFPLIKERPLNERVQSRDAFIYLDRVMWTLGWTEPYEKRWAAVYKVFCFLTTMVCFILVPISIVVEYVRRFKSFSAGEFLSSLEIGVNMYGCSFKNTYTLLGQRKVRKAKLILDRLDERCLRDEEKSLVHRYVALGNFSYVVYHTCYWVFVITNFIGFLLIGHHAWRMFIPLLKSDEHFLISSVAEFLLMLYVVTMAQCSDVCPTVSMLMARCHILLLQKRVLRLRSDPGKGDDEDLEELAKCIQDHHLILDYVNTLRPVFSGVIFVQFLLIGVVLGLSMINVMFFLSFWTGLGTCLFMFDVCMETFPFCYLCNMIIDDCQDLSDSLFQSNWTSASRRYKSTLVYFLHNLQQPIILTAGGVFPICMQTNLSMVKLAFSVVTIIKQFNLAEKFK
D.yakuba	Or22a	397	CAR79366.1	MLSKLFPHISEKPLSERVKSRDAFIYLDRVMWSFGWTESENKRWDLLYKLWFVFFSIGMLILLPISMSIEYLQRFKTFSPGEFLSSFEIGVNMYGSSFKCAF TMMGFRKRQEAKVLLDQLDKRCIRDEERATVHRYVAMSNFFDILYHIFYSTFVVMNFP YFLLERRHAWRMYFPFIDSEKQFYISSIAECFLMTEAIYMDLCTDVCPLISMLMARCH INLLKKRLRNLRSKPGKTEDEYLEELTECIRDHRLILDYVDALRPVFSGTIFVQFLLI GTVLGLSMINLMFFSTFWTGVATCLFMFDVSMETFPFCYLCNMIIDDCQEMADCLFQS DWTSADRRYKSTLVYFLHNLQQPITLTAGGVFPICMQTNLAMVKLAFSVVTIIKQFNL A…

## Sheet: Or7a
Species	Name	length	Sequence ID	Sequence
D.ananassae	Or7a	424	XP_001963366.1	MKAVGWKTQPGTDQEPETETDGPPPLPESKECFRNLFNCFYALGMQAPDGSLPTRSSTWRRVYRCFSAVMYVWQLILVPTFFVISYRYIEGMEMTQILTSIQVAFDAVILPAKIVALAWNLSLLRKAEYYLAQLDGRCRDDEEFHVIDEAGRFCNRLVWFYQICYAIYSTSTFLCSFLLGQPPYALYLPGLDWSRSKLQFNIQAWLELLIMNWTCLHQASDDVYAVIYLYVVRVQVKLLARRVRQMGSGDPPDSYPDEQRQEEHCQELQKCIVDHQTVLKLLGCISPVISRTIFVQFLITAAIMGTTMINIFIFANTNTKISSIIYLMAVTLQTAPCCYQATSLMLDNEHLALAICQSRWLGQSARFRKMLLFYLHHAQQPITLTAMKLFPINLATYFS…
D.biarmipes	Or7a	418	XP_016962527.1	MKVSGQKVRAVNIREERPESREAFRNLFNCFYALGMQAPDGSRPTKSSTWRRIYRCFSVVMYIWQLLVVPTCFVISYRYMGGMEITQVLTSAQVAIDAVILPAKIVALAWNLPLLRRAELHLAALDARCRDREEFQLIVEAVRFCNRLVWFYQICYAIYSSSTFVCAFLLGQPPYALYLPGLDWQRSQLQFCIQAWIEFIIMNWTCLHQASDDVYAVIYLYVVRMQVQLLARRVERLGRDAKLGQMEIFPDERRQEEHCEELQRCIVDHQTVLQLLGCISPVISRTIFVQFLITAAIMGTTMINIFIFANTNTKIASIIYLMAVTLQTAPCCYQATSLMLDNEKLALAIFQCQWLGQSARFRKMLLYYLHRAQQPITLTAMKLFPINLATYFSIAKFSF…
D.elegans	Or7a	426	XP_017112976.1	MKATGQKVKQVKVEEVKVKEEEEELPESRRAFRNLFNCFYALGMQAPDGSLPTRSTTWRRIYRGFAVIMYVWQLLLVPTCFVISYRYMGGMEITQVLTSAQVAINAVILPAKIAALAWNLPLLRRAEQHLATLDARCRDEEEFQLILDAVRFCNRLVWFYQICYAIYSSSTFVCAFLLGQPPYALYLPGLDWQRSQLQFCIQAWIEFLIMNWTCLHQASDDVYAVIYLYVMRTQVQLLARRVQNLGRDAAKGRDEICPDERRQAEHCAELQRCIVDHQTMLQLLGCISPVISRTIFVQFLITAAIMGTTMINIFIFANTNTKVASIIYLMAVTLQTAPCCYQATSLMLDNEKLALAIFQCQWLGQSPRFRKMLLYYLHRAQQPITLTAMKLFPINLATY…
D.erecta	Or7a	413	XP_001977911.1	MTASTGLKTEEKAPESRRAFRNLFNCFYALGMQAPDGSRPTTSSTWRRIYCCFSVVMYVWQLLLVPTFFVISYRYMGGMEITQVLTSAQVAIDAVILPAKIVALAWNLPLLRRAEHHLAALDARCKEQGEFQLVLDAVRFCNYLVWFYQICYAIYSSSTFVCAFLLGQPPYALYLPGLDWQRSQMQFWIQAWIEFLIMNWTCLHQASDDVYAVIYLYVVRTQVQLLARRVEKLGRDDTGQVEIYPDERRQEEHCAELQRCIVDHQTMLQLLGCISPVISRTIFVQFLITAAIMGTTMINIFIFANTNTKIASIIYLMAVTLQTAPCCYQATSLMLDNEQLALAIFQCQWLGQSARFRKMQLYYLHRAQQPITLTAMKLFPINLATYFSIAKFSFSLYTL…
D.eugracilis	Or7a	418	XP_017064385.1	MKVSGQKDKKVKLIDEELPESRRAFRNLFNCFYALGMQAPDGSRPTKSITWRRIYRYFSVVMYVWQLLLVPTCFVISYRYMGGMEITQVLTSAQVAIDAVILPAKIVALAWNLPLLRRAEHHLAALDARCREQVEFQLILDAIKFCNRLVWFYQISYAIYSSSTFVCAFLLGQPPYALYLPGLDWQRSQLQFCIQAWIEFLIMNWTCLHQASDDVYAVIYLYMVRIQVQLLAKRVQNLGRNTKGEMEIYPDERKQEEHCAELQRCIVDHQTMLQLLGCISPVISRTIFVQFLITAAIMGTTMINIFIFANTNTKIASIIYLMAVTLQTAPCCYQATSLMLDNEKLALAIFQCQWLGQSARFRKMLLYYLHRAQQPITLTAMKLFPINLATYFSIAKFSF…
D.ficusphila	Or7a	423	XP_017056155.1	MKANGSGSGIAGDLAGGMEEELPESRRAFRNLFNCFYALGMQAPDGSLPTRSTLWRRVYRCFSVVMYIWQLLLVPTCFVISYRYMGGMEITQVLTSAQVAIDAVILPAKIVALAWNLPLLRRAELHLAALDARCKEQEEFDMILDAVRFCNRLVWFYQISYAIYSSSTFVCAFLLGQPPYALYLPGLDWQRSQMQFCIQAWIEFLIMNYTCLHQASDDVYAVIYLYVVRVQVQLLAQRVQKLGRNEATGQVDVYPDERMQAEHCAELQRCIVDHQTVLQLLGCISPVISRTIFVQFLITAAIMGTTMINIFIFANTNTKIASIIYLMAVTLQTAPCCYQATSLMLDNEKLALAIFQCQWLGQSARFRKMLLYYLHRAQQPITLTAMKLFPINLATYFSI…
D.mauritiana	Or7a	417	ADD14623.1	MAVSTRVATQAEKEEELPESRRAFRNLFNCFYALGMQAPDGSRPTTSSTWRRIYGCFSVVMYVWQLLLVPTFFVISYRYMGGMEITQVLTSAQVAIDAVILPAKIVALAWNLPLLRRAEHHLAALDARCRDQEEFQLIFDAVRFCNYLVWFYQICYAIYSSSTFVCAFLLGQPPYALYLPGLDWQRSQLQFCIQAWIEFLIMNWTCLHQASDDVYAVIYLYVVRIQVQLLARRVEKLGRDESGQMEICPDERRQEEHCAELQRCIVDHQTMLQLLGCISPVISRTIFVQFLITAAIMGTTMINIFIFANTNTKIASIIYLMAVTLQTAPCCYQATSVMLDNEKLALAIFQCQWLGQSARFRKMLLYYLHRAQQPITLTAMKLFPINLATYFSIAKFSFS…
D.melanogaster	Or7a	413	NP_511081.1	MAVSTRVATKQEVPESRRAFRNLFNCFYALGMQAPDGSRPTTSSTWQRIYACFSVVMYVWQLLLVPTFFVISYRYMGGMEITQVLTSAQVAIDAVILPAKIVALAWNLPLLRRAEHHLAALDARCREQEEFQLILDAVRFCNYLVWFYQICYAIYSSSTFVCAFLLGQPPYALYLPGLDWQRSQMQFCIQAWIEFLIMNWTCLHQASDDVYAVIYLYVVRIQVQLLARRVEKLGTDDSGQVEIYPDERRQEEHCAELQRCIVDHQTMLQLLDCISPVISRTIFVQFLITAAIMGTTMINIFIFANTNTKIASIIYLLAVTLQTAPCCYQATSLMLDNERLALAIFQCQWLGQSARFRKMLLYYLHRAQQPITLTAMKLFPINLATYFSIAKFSFSLYTL…
D.sechellia	Or7a	417	XP_002044394.1	MAVSTRVATKAEKEEEVPESRRAFRNLFNCFYALGMQAPDGSRPTTSSTWRRIYGCFSVVMYVWQLLLVPTFFVISYRYMGGMEITQVLTSAQVAIDAVILPAKIVALAWNLPLLRRAEHHLAALDARCRDQEEFQLILDAVRFCNYLVWFYQICYAIYSSSTFVCAYLLGQPPYALYLPGLDWQRSQLQFCIQAWIEFLIMNWTCLHQASDDVYAVIYLYVVRIQVQLLARRVEKLGRDESGQMEICPDERRQEEQCAELQRCIVDHQTMLQLLGCISPVISRTIFVQFLITAAIMGTTMINIFIFANTNTKIASIIYLMAVTLQTAPCCYQATSLMLDNEKLALAIFQCQWLGQSARFRKMLLYYLHRAQQPITLTAMKLFPINLATYFSIAKFSFS…
D.simulans	Or7a	417	XP_002076907.2	MAVSTRVATKAEKEEEVPESRRAFRNLFNCFYALGMQAPDGSRPTTSSTWRRIYGCFSVVMYVWQLLLVPTFFVISYRYMGGMEITQVLTSAQVAIDAVILPAKIVALAWNLPLLRRAEHHLAALDARCRDQEEFQLILDAVRFCNYLVWFYQICYAIYSSSTFVCAFLLGQPPYALYLPGLDWQRSQLQFCIQAWIEFLIMNWTCLHQASDDVYAVIYLYVVRIQVQLLARRVEKLGRDESGQMEICPDERRQEEHCAELQRCIVDHQTMLQLLGCISPVISRTIFVQFLITAAIMGTTMINIFIFANTNTKIASIIYLMAVTLQTAPCCYQATSLMLDNEKLALAIFQCQWLGQSARFRKMLLYYLHRAQQPITLTAMKLFPINLATYFSIAKFSFS…
D.suzukii	Or7a	418	XP_016942091.1	MKVNGQKVKEVKIKEELPESRQAFRNLFNCFYALGMQAPDGSRPTRSTTWRRIYRCFSVVMYVWQLLLVPTCFVISYRYMGGMEITQVLTSAQVAIDAVILPAKIVALAWNLPLLRRAEHHLAALDARCRDREEFQLIIEAVRFCNRLVWFYQICYAIYSSSTFVCAFLLGQPPYALYLPGLDWQRSQLQFCIQAWIEFIIMNWTCLHQASDDVYAVIYLYVVRIQVQLLARRVERLGRDAKLGQMEIFPDERRQEENCEELQRCILDHQTVLQLLGCVSPVISRTIFVQFLITAAIMGTTMINIFIFANTNTKIASIIYLMAVTLQTAPCCYQATSLMLDNEKLALAIFQCQWLGQSARFRKMLLYYLHRAQQPIKLTAMKLFPINLATYFSIAKFSF…
D.takahashii	Or7a	416	XP_016994674.1	MKVSGQKVKEPEKELPESRRAFRNLFNCFYALGMQAPDGSRPTKSATWRRIYRCFSVVMYVWQLLVVPTCFVISYRYMGGMEITQVLTSAQVAIDAVILPAKIVALAWNLPLLRRAEHHLASLDARCRDREEFQMILDAVRFCNRLVWFYQICYAIYSSSTFVCAFLLGQPPYALYLPGLDWQRSQLQFCIQAWIEFLIMNWTCLHQASDDVYAVIYLYVVRVQVQLLARRVEKLGRDGQAEAEEIYPDARRQEEHCAELQRCIVDHQTMLRLLGCISPVISRTIFVQFLITAAIMGTTMINIFIFANTNTKIASIIYLMAVTLQTAPCCYQATSLMLDNEKLALAIFQCQWLGQSARFRKMLLYYLHRAQQPIALTAMKLFPINLATYFSIAKFSFSL…
D.willistoni	Or7a	421	XP_002071332.2	MGQERNLFQKSKPKHVWESRQAFGNLFNCFYALGMQAPDGSYPTRSRVWKRVYRCFAAIMYLWQLLMVPTFFVISYKYTEGMEITQVLTSLQVAIDAVILPAKILALACGLPLLRRGELHLAELDARCVRPEEHRRIAATVRFCNRLVWFYQIAYAIYSASTFVCSFLLGQPPYSLYLPGLDWRRNRRQFCAQAWIEFIIMNWTCLHQATDDVYAVIYLYVLRTHVQLLSERMHHLGKTIQDWDNQPGQKQVQEQQQQENDCDELQRCIQDHQTVLKFLNCISPVISRTIFVQFLITAAIMGTTMINIFIFANTNTKIASTIYLMAVTLQTSPCCYQATSLIDDCQNLSLAIFQCRWIGQNPKFRKLLLIYLHRSQEPMKLTAMKLLPINLATNLSIAK…
D.yakuba	Or7a	413	XP_002101173.1	MTLSSRVETEQEVPESRRAFRNLFNCFYALGMQAPDGSRPTRSTTWRRIYRCFSVVMYVWQLLLVPACFVTSYRYMGGMEITQVLTSAQVAIDAVFLPAKIVALAWNLPLLRRAEHHLAALDARCREQEEFQSILDAVRFCNYLVWFYQICYVIYSSSTFLCAFLLGQPPYALYLPGLDWQRSQMQFCIQAWIEFLIMNWTCLHQASDDVYAVIYLYVVRLQVQLLARRVEKLGRDENGQLEINPDERRQEEHCAELQRCIVDHQTMLQLLDCISPVISRTIFVQFLITAAIMGTTMINIFIFANTNTKIASIIYLMAVPLQTAPCCYQATSLMLDNEKLALAIFQCQWLGQSARFRKMLLYYLHRAQQPITLTAMKLFPINLATYFSIAKFSFSLYTL…

## Sheet: Or42b
Species	Name	length	Sequence ID	Sequence
D.ananassae	Or42b	399	XP_001961367.1	MVFKLIHPAPLTEKMRSRDGCIYLYRAMKFIGWRPPKEGVLRYLYLFWTLMTFVWSTTYLPLGFLGSYMTQIKSFSPGEFLTSLQVCINAYGSSVKVAITYSMLWRLVKAKDLLDQLDLRCTSMEEREKIHRVVARSNHAFLIFTFVYCGYAGSTYLSSVLSGRPPWQLYNPFIDWHDGTAKLWMASTLEYIVMSGAVLQDQLSDTYPLIYTLILRAHMDMLKERIRRLRTDETLSESENYEELVKCVMDHKLILKYCALIKPVISGTIFTQFLLIGLVLGLTLINVFFFSDIWTGIASFMFIITILLQTFPFCYTCNMIMEDCEALTHAIFQSNWVDANRPYKTTLLYFLQNVQQPIVFIAGGIFQISMSSNISVAKFAFSVITITRQMNIADKFKEE
D.biarmipes	Or42b	399	XP_016949327.1	MVFKLIHPATLTEQMRSQDGCIYLYRAMKFIGWLPPKKGVLRYLYLTWTLMTFVWCTTYLPLGFLGSYMTQIKSFSPGEFLTSLQVCINAYGSSVKVAITYSMLWRLIKAKGLLDQLDLRCTTMEEREKIHRVVARSNHAFLIFTFVYCGYAGSTYLSSVLSGRPPWQLYNPFIDWHDGTLMLWVASTLEYVVMSGAVLQDQLSDTYPLIYTLILRAHLDMLRERIRRLRSDETLSEAESYEELVKCVMDHKLILRYCSIIKPVISGTIFTQFLLIGLVLGLTLINVFFFSDIWTGIASFMFVITILLQTFPFCYTCNLIMEDCESLTHAIFQSNWVDASRRYKTTLLYFLQNVQQPIVFIAGGIFQISMSSNISVAKFAFSVITITKQMNIADKFKTD
D.elegans	Or42b	399	XP_017120482.1	MVFKLIRPAPLTERVRSRDGCIYLYRAMKFIGWLPPKEGVLRYLYLFWTLMTFVWSTTYLPLGFLGSYMTQIKSFSPGEFLTSLQVCFNAYGSSVKVAITYSMLWRLIKAKSLLDQLDLRCTSMEEREKIHRVVARSNHAFLIFTIVYCGYAGSTYLSSVLSGRPPWQLYNPFIDWHDGPLKLWVASTLEYVVMSGAVLQDQLSDTYPLIYTLILRAHMDMLRERIRRLRSDETLSEANSYEELVKCVMDHKLILRYCAIIKPVISGTIFTQFLLCGLVLGLTLINVFFFSDLWTGIASFMFVITILLQTFPFCYTCNLIMEDCDSLTHALFQSNWVGASRRYKTTLLYFLQNVQQPIVFIAGGIFPISMSSNISVAKFAFSVITITKQMNIADKFKTD
D.erecta	Or42b	399	XP_001970804.1	MVFQLIRPAPLTEQKRSRDGCIYLYRAMKFIGWLPPKQGVLRYVYLTWTLMTFVWCTTYLPLGFLGSYMTQIKAFSPGEFLTSLQVCINAYGSSVKVAITYSMLWRLIKAKNILDQLDLRCTAMEEREKIHRVVARSNHAFLIFTFVYCGYAGSTYLSSVLSGRPPWQLYNPIIDWHDGTLKLWVASTLEYMVMSGAVLQDQLSDTYPLIYTLILRAHLDMLRERIRRLRSDETFSEAESYEELVKCVMDHKLILRYCAIIKPVISGTIFTQFLLIGLVLGLTLINVFFFSDIWTGIASFMFVITILLQTFPFCYTCNLIMEDCESLTHAIFQSNWVDASRRYKTTLLYFLQNVQQPIVFIAGGIFQISMSSNISVAKFAFSVITITKQMNIADKFKTD
D.eugracilis	Or42b	399	XP_017074859.1	MVFKLIRPAPLTEPKRSRDGCIYLYRAMKFIGWLPPKDGVSRYLYLTWTLMTFVWSTTYLPLGFLGSYMTQIKSFSPGEFLTSLQVCINAYGSSVKVAITYSMLWRLIKAKSLLDHLDLRCTTMEEREKIHRVVARSNHAFLIFTFVYCGYAGSTYLSSVLSGRPPWQLYNPFIDWHDGTLKLWVASTLEYIVMSGAVLQDQLSDTYPLVYTLILRAHLDMLRERIRRLRSDVTLSEAESYEELVKCVIDHKLILRYCSIIKPVISGTIFTQFLLIGLVLGLTLINVFFFSDIWTGIASFMFVITILLQTFPFCYTCNLIMEDCESLTHAIFQSNWVDASRRYKTTLLYFLQNVQQPIVFIAGGIFQISMSSNISVAKFAFSVITITKQMNIADKFKTD
D.ficusphila	Or42b	399	XP_017059176.1	MVFDLIHPAPLTEHKRSRDGCIYLYRAMKFIGWLPPKSGILRYIYLFWTLMTFMWSTTYLPLGFLGSYMTQIKSFSPGEFLTSLQVCFNAYGSSVKVAITYSMLWRLIKAKDLLDQLDLRCTTLEEREKIHRVVARSNHAFLIFTFVYCGYAGSTYLSSVLSGRPPWQLYNPFIDWREGTLKLWVASTLEYLVMSGAVLQDQLSDTYPLIYTLILRAHLDMLRERIRRLRSDESLSEAESYEELVKCVLDHKVIVRYCAIIRPVISWTIFTQFLLCGLVLGLTLINVFFFSDLWTGIASFMFVITILLQTFPLCYTCNLIMEDCESLTHAIFQSNWVDASRRYKTTLLYFLQNVQQPIVFIAGGIFQISMSSNISVAKFAFSVITITKQMNIADKFKTE
D.mauritiana	Or42b	399	ADD14624.1	MVFELIRPAPLTEQKRSRDGCIYLYRAMKFIGWLPPKQGVLRYVYLTWTLMTFVWCTTYLPLGFLGSYMTQIKSFSPGEFLTSLQVCINAYGSSVKVAITYSMLWRLIKAKKILDQLDLRCTAMEEREKIHLVVARSNHAFLIFTFVYCGYAGSTYLSSVLSGRPPWQLYNPFIDWHDGTLKLWVASTLEYMVMSGAVLQDQLSDTYPLIYTLILRAHLDMLRERIRRLRSDENLSEAESYEELVKCVMDHKLILRYCAIIKPVISGTIFTQFLLIGLVLGLTLINVFFFSDIWTGIASFMFVITILLQTFPFCYTCNLIMEDCESLTHAIFQSNWVDASRRYKTTLLYFLQNLQQPIVFIAGGIFQISMSSNISVAKFAFSVITITKQMNIADKFKTD
D.melanogaster	Or42b	399	ADK48014.1	MVFELIRPAPLTEQKRSRDGCIYLYRAMKFIGWLPPKQGVLRYVYLTWTLMTFVWCTTYLPLGFLGSYMTQIKSFSPGEFLTSLQVCINAYGSSVKVAITYSMLWRLIKAKNILDQLDLRCTAMEEREKIHLVVARSNHAFLIFTFVYCGYAGSTYLSSVLSGRPPWQLYNPFIDWHDGTLKLWVASTLEYMVMSGAVLQDQLSDSYPLIYTLILRAHLDMLRERIRRLRSDENLSEAESYEELVKCVMDHKLILRYCAIIKPVIQGTIFTQFLLIGLVLGFTLINVFFFSDIWTGIASFMFVITILLQTFPFCYTCNLIMEDCESLTHAIFQSNWVDASRRYKTTLLYFLHNVQQPIVFIAGGIFQISMSSNISVAKFAFSVITITKQMNIADKFKTD
D.pseudopseudobscura	Or42b	399	XP_001361336.1	MVFKLIRPAPLTEKVGSRDGCIYLFRAMKFIGWVPPKSGVLRYVYLFWTLMTFVWSTTYLPLGFLGSYMTQIKSFSPGEFLTSLQVCFNAYGSSVKTAITYSQLWRLIKAKDLLDKLDLRCTSVEEREKIHRVVALSNHAFLIFTCVYCTYAGSTYLSSVLSGRPPWQLYNPYIDWRDGRGNLWLASTLEYVVMSGAVLQDQLSDTYPLVYTLILRVHLDMLRERIQRLRTDEAMSEAENYEELVNCILDHKIIIMFCDTIKPVISGTIFTQFLLCGIVLGLTLINVFFFSDLWTGIASFMFVITILLQTFPFCYTCNLIMEDCDALTHAIFQSKWVDASRRYKMTLLYFLQNVQRPIVFIAGGIFQISMSSNISVAKFAFSVITITKQMNIADKFKDE
D.sechellia	Or42b	399	XP_002043373.1	MVFELIRPAPLTEQKRSRDGCIYLYRAMKFIGWLPPKQGVLRYVYLTWTLMTFVWCTTYLPLGFLGSYMTQIKSFSPGEFLTSLQVCINAYGSSVKVAITYSMLWRLIKAKNILDQLDLRCTAMEEREKIHLVVARSNHAFLIFTFVYCGYAGSTYLSSVLSGRPPWQLYNPFIDWHDGTLKLWVASTLEYMVMSGAVLQDQLSDTYPLIYTLILRAHLDMLRERIRRLRSDENLSEAESYEELVKCVMDHKLILRYCAIIKPVISGTIFTQFLLIGLVLGLTLINVFFFSNIWTGIASFMFVISILLQTFPFCYTCNLIMEDCESLTHAIFQSNWVDASRRYKTTLLYFLQNVQQPIVFIAGGIFQISMSSNISVAKFAFSVITITKQMNIADKFKTD
D.simulans	Or42b	422	XP_002080251.1	MSQVRKEPAYISGQQRNAPTNAEMVFELIRPAPLTEQKRSRDGCIYLYRAMKFIGWLPPKQGVLRYVYLTWTLMTFVWCTTYLPLGFLGSYMTQIKSFSPGEFLTSLQVCINAYGSSVKVAITYSMLWRLIKAKNILDQLDLRCTAMEEREKIHLVVARSNHAFLIFTFVYCGYAGSTYLSSVLSGRPPWQLYNPFIDWHDGTLKLWVASTLEYMVMSGAVLQDQLSDTYPLIYTLILRAHLDMLRERIRRLRSDENLSEAESYEELVKCVMDHKLILRYCAIIKPVISGTIFTQFLLIGLVLGLTLINVFFFSDIWTGIASFMFVITILLQTFPFCYTCNLIMEDCESLTHAIFQSNWVDASRRYKTTLLYFLQNVQQPIVFIAGGIFQISMSSNISV…
D.suzukii	Or42b	399	XP_016942713.1	MVFKLIHPAPLTEQKRSRDGCIYLYRAMKLIGWLPPKEGVFRYLYLTWTLMTFVWSTTYLPLGFLGSYMTQIKSFSPGEFLTSLQVCINAYGSSVKVAITYSMLWRLIKAKGLLDQLDLRCTTMEEREKIHRVVARSNHAFLIFTFVYCGYAGSTYLSSVLSGRPPWQLYNPFIDWHDGTLKLWVASTLEYVVMSGAVLQDQLSDTYPLIYTLILRAHLDMLRERIRRLRSDETLSEDESYEELVKCVMDHKMIMRYCSIIKPVISGTIFTQFLLIGLVLGLTLINVFFFSDIWTGIASFMFVITILLQTFPFCYTCNLIMEDCESLTHAIFQSNWVDASRRYKTTLLYFLQNVQQPIVFIAGGIFQISMSSNISVAKFAFSVITITKQMNIADKFKSD
D.takahashii	Or42b	399	XP_016998957.1	MVFKLIRPAPLTEQKRSRDGCIYLYRAMKFIGWLPPKEGVMRYLYLTWTLMTFVWSTTYLPLGFLGSYMTQIKSFSPGEFLTSLQVCINAYGSSVKVAITYSMLWRLIKAKSLLDQLDLRCTTMEEREKIHRVVARSNHAFLIFTFVYCGYAGSTYLSSVLSGRPPWQLYNPFIDWHDGTLKLWVASTLEYVVMSGAVLQDQLSDTYPLIYTLILRAHLDMLRERIRRLRSDETMSEAESYEELVKCVMDHKLILRFCSIIKPVISGTIFTQFLLCGLVLGLTLINVFFFSDIWTGIASFMFVITILLQTFPFCYTCNLIMEDCESLTHAIFQSNWVDASRRYKATLMYFLQNVQQPIVFIAGGIFQISMSSNISVAKFAFSVITITKQMNIADKFKTD
D.willistoni	Or42b	399	XP_002063130.1	MVFDLIRPAPLTEQKHSRDGCIYLYRAMKFIGWIPPKDGVLRYVYLTWTAMTLIWFTTYLPLGFLGSYMTQIKLFTPGEFLTSLQVCINAYGSSVKVAITYSQLWRLIKAKDLLDKMDLRCTSMEEREKIHRVVARSNHAFLIFTFVYCGYAGSTYLSSVLSGRPPWQLYNPFIDWHDGTLKLWVASTLEYFVMSGAVLQDQLSDTYPLVYTLILRTHLDMLKERIRRLRTDTTMSEDENYEELVKCVMDHKLILEFCALIKPVISGTIFTQFLLIGLVLGLTLINVFFFSDIWTGIASFMFVITILLQTFPFCYTCNLIMEDCEALTHAIFQSNWVDANGSYRSTLLYFLHNVQQPIVFIAGGIFQISMSSNISVAKFAFSVITITKQMNIADKFKTE
D.yakuba	Or42b	399	XP_002090113.1	MVFKLIRPAPLTEQKRSRDGCIYLYRAMKFIGWLPPKQGVLRYVYLTWTLMTFVWCTTYLPLGFLGSYMTQIKAFSPGEFLTSLQVCINAYGSSVKVAITYSMLWRLIKAKNILDQLDLRCTAMEEREKIHRVVARSNHAFLIFTFVYCGYAGSTYLSSVLSGRPPWQLYNPFIDWHDGTLKLWVASTLEYMVMSGAVLQDQLSDTYPLIYTLILRAHLDMLRERIRRLRSDGNLSEAESYEELVKCVMDHKLILRYCAIIKPVISGTIFTQFLLIGLVLGLTLINVFFFSDIWTGIASFMFVITILLQTFPFCYTCNLIMEDCESLTHAIFQSNWVDASRRYKTTLLYFLQNVQQPIVFIAGGIFQISMSSNISVAKFAFSVITITKQMNIADKFKTD

## Sheet: Or56a
LIGAND	Species	Name	length	Sequence ID	Sequence
Geosmin	D.ananassae	Or56a	419	XP_001960031.1	MFRVKELLLSAETFNDPIFEYHLKYFRWYGYVASEEQPRPWFSLFRCTLFTASIWISCALMLARVFRGYEHLNDGATSCATAVQYFAVSIATLNAYVQRDRVIALLRTAHLDIRNIMIEADDQEMGMLFQTQVYTRTITLMLWVPSVVAGLIAWGDCIYRTIFLPQSVFNTAAVRRGEEQPILLFQLYPFGELCDNFFIGYLWPWYSLGLGITTIPLWHTFITCLMKYVNLKLQILNKRVEEMNITRLNPGLVEEHLTSSELDHWRMKLCKEFVEEELKIRRFVLELQSLICVPVMADFIIFSVLMCFLFFALLIGAPSKMDYFFIFIYLFVMASILWIYHWHATLIVECHDELSFAYYSSDWYNFQIPLQRMLHFVMMHAQRPLKMRALLVDLNLRTF…
Geosmin	D.biarmipes	Or56a	417	XP_016957204.1	MFKVGELVLSPETFDDPIFRTHLRCFRWYGYVASTDQKRPWISLLRCTVFTASIWLSCTLMLARVFRGYENLNDGATSWATAVQYFTVSIATANAYVQRERVIYLLRVAYEDIQNLMFVADNREMDLLMDTQVYTRTITLVLWVPSVIAGLIAYSDCIYRTWFLPKSVFNMAAVRRGEERPILLFQLFPFRELCDNFVIGYLGPWYALALGITTIPLWHTFITCLMKYVNLKLQILNKRVEEMDITRLSRNLVLDQLTASELTYWRMQLFKEFVDEQLRLRKFIQELQYLICVPVMVDFIIFSVLICFLFFALTAGVPGKMDYFFMFIYLFVMAGILWIYHWHATLIVECHDELSLAYFSCGWYDFDISLQRMLVFVMMHAQRPMRMRALLVDLNLRTF…
Geosmin	D.elegans	Or56a	417	XP_017125650.1	MFRVKDLLLAPETFDDPIFRNHLCGFRLYGYVASTDQKRPWFSLVRCIFFTVSLWMCCALMLARVFRGYENLNDGATSWATAVQYFAMSIATLNAIVQRDRVIGLLRVAHADIQNLISEADDREMELLAATQVYTRNITLTLCGPSFIAGSMAYLDCIYRTVFLPKSVFNSSAVQRGEEQPILMFQLFPLKEVCDNFVVGYIGAWYALSLGMTAIPMWHTFITCLMKYVNLRLQILNKRVEEMDITRLNPRLIIDRLSPTELSHWRKQLFRDFVEEHIRIRNLVHEIQHLIRVPVMLDFIIFSISMCFLFYALALGISSKMDYFFIGIYIFVMAAILWMYHWHATLIVECNDKLSFAYFSCGWYNFDVPLQRTLLFVMMHAQRPMNMRALLVELNLRTF…
Geosmin	D.erecta	Or56a	419	XP_001974853.1	MFKVKDLLLSPTTFDDPIFGMHLRCFQWYGYVASKDQTRPLLSLIRCTILTASIWLSCALMLARVFRGYENLNDGATSYATAVQYFAVSIATFNAYVQRDRVISLLRVAHSDIQNLMLEADSQEMELLFATKAYTRSITLLIWVPSVIAGLMAYSDCIYRTLFMPKSVFNVPAVRRGEEQPILLFQLFPFGELCDNFVVGYLGPWYALGLGITTIPLWHTFITCLMKFVNLKLQILKKRVEEMDITRLNPSLKINRLTGSELTFWQMQLFKEFVREQLRIRKFIQELQYLICVPVMADFIIFSVLICFLFFALTVGVPSKMDYFFMFIYLFVMAGILWIYHWHATLIVECHDELSLAYFSCGWYNFEMPLQKMLVFMMMHAQRPMKMRALLVDLNLRTF…
Geosmin	D.eugracilis	Or56a	419	XP_017072736.1	MFRVKDLLLSPETFDGPIFRTHLRCFRWYGYVASKDQKKPWLSLLRCTIFTASIWLSCALMLARVFRGYENLNDGATSWATAVQYFTVSIATLNAYVQRDRVVRLLRVAHEDIQNLMLEADDQEMELLAATQAYTQTITLILWVPSVIAGLIAYLDCIYRTLFLPKSVFNMPAVSRGEEQPILLFQLYPFGEICDNFVVGYLGPLYALALGITTIPLWHTFITCLMKYVNLKLQILNKRVEEMDVRRLNPNLVIERLSSSDLTFWRLQLFKEFVEEQLRIRKFIQELQYLICVPVMADFIIFSVLMCFLFFALTVGVPSNMDYFFMFIYLFVMAGILWMYHWHATLIVECHDELSLAYFSCGWYNFEMPLQRMLVFVMMHAQRPMKMRALLVDLNLRTF…
Geosmin	D.ficusphila	Or56a	417	XP_017051081.1	MFRVKDLLLSSETFGNPIFKTHLYCFRWYGYVASKDQKRPWLSLLRCTVFTTSIWISCALMLARVFRGYENLNDGATSWATAVQYFTVSIATLNAYVQRDRVISLLRVAHEDIQNLMLVADDQEFKLLVSTQVYARNITLVLWVPSVIAGLMAYCDCIYRTLFLPESVFNTQAVKRGEEHPILLFQLFPFRELCDNFVVGYLGPWYALALGITIIPLWHTFITCLMKYVHLKLQILNKRVEEMDIARLIPNLVTTRLSASELTFWRLQLFKEFVEEQLRIRKFIRELQYLISVPVMADFVIFSVLMCFLFFALTVGVPSKMDYFFMFIYLFVMAAILWIYHWHATLIVECHDELSLAYFSSGWYNFELPLQRMLVFAMMHAQRPMKMRALLVDLNLRTF…
Geosmin	D.melanogaster	Or56a	419	NP_523796.2	MFKVKDLLLSPTTFEDPIFGTHLRYFQWYGYVASKDQNRPLLSLIRCTILTASIWLSCALMLARVFRGYENLNDGATSYATAVQYFAVSIAMFNAYVQRDKVISLLRVAHSDIQNLMHEADNREMELLVATQAYTRTITLLIWIPSVIAGLMAYSDCIYRSLFLPKSVFNVPAVRRGEEHPILLFQLFPFGELCDNFVVGYLGPWYALGLGITAIPLWHTFITCLMKYVNLKLQILNKRVEEMDITRLNSKLVIGRLTASELTFWQMQLFKEFVKEQLRIRKFVQELQYLICVPVMADFIIFSVLICFLFFALTVGVPSKMDYFFMFIYLFVMAGILWIYHWHATLIVECHDELSLAYFSCGWYNFEMPLQKMLVFMMMHAQRPMKMRALLVDLNLRTF…
Geosmin	D.pseudopseudoobscura	Or56a	417	XP_001361440.3	MFRVKELLLPRGIFKNPMLRLHLRCFRLYGYVASKYQRRPWLSQARCILFTASIWMSCVLMLARVFQGYERLNDGATTCATALQYFTVSIATMNAIVRRERVVSMLREVHEDMQKLMKEADDQELDLVLSTQKYTKTITLILWVSSIGAGLMALSDCIYRTLFMPQTVFNLPAVRRGEERPLLLFRLFPFGELYDNFVVGFLCPWYALGLGVTTIPLWHTFIMCLMKYVHLKLMILNKRVPEMDIMRHNPFLDLDRLTPAQLNRWRIRLFTKFVTDHLKIRKFVKELELLICVPVMIDFIIFSILICFLFFALAVGSPTKMDYFFMCIYIFVMASILLIYHWHATLISECHDELSFAYYSTPWYEFERSAQRMILFMMIHSQRPLQIRALMIPVNLGTF…
Geosmin	D.sechellia	Or56a	368	XP_002034627.1	MFKVKDLLLSPTTFDDPIFGTHLRCFQWYGYVASKDQNSPFLSLIRCTILTASIWLSCALMLARVFRGYENLNDGATSYATAVQYFAVSIATFNAYVQRGKVISLLRVAHSDIQNLMLEADNREMELLVATQAYTRTITLLIWVPSVFAGLMAYSDCIYRTLFLPKSVFNVPAVRRGEEHPILLFQLFPFGELCDNFVVGYLGPWYALGLGITTIPLWHTFITCLMKYVNLKLQILNKRVEEMDITRLNSKLVIGRLTASELTFWQMQLFKEFVKEQLRIRKFVQELQYLICIPVMADFIIFSVLMCFLFFALTVGVPSKMDYFFMFIYLFVMAGILWIYHWHATLIVECIGRGAYSYFNLLRSSHLY
Geosmin	D.simulans	Or56a	419	XP_002082267.1	MFKVKDLLLSPTTFEDPIFGTHLRCFQWYGYVASKDQIRPLLSLIRCTILTASIWLSCALMLARVFRGYENLNDGATSYATAVQYFAVSIATFNAYVQRGKVISLLRVAHSDIQNLMLEADNREMELLVATQAYTRTITLLIWVPSVIAGLMAYSDCIYRTLFLPKSVFNVPAVRRGEEHPILLFQLFPFGELCDNFVVGYLGPWYALGLGITTIPLWHTFITCLMKYVNLKLQILNKRVEEMDITRLNFKLVIGRLTASELTFWQMQLFKEFVKEQLRIRKFVQELQYLICVPVMADFIIFSVLMCFLFFALTVGVPSKMDYFFMFIYLFVMAGILWIYHWHATLIVECHDELSLAYFSCGWYNFEMPLQRMLVFMMMHAQRPMKMRALLVDLNLRTF…
Geosmin	D.suzukii	Or56a	419	XP_016941838.1	MFKVKDLLLSPETFEDPIFRTHLRCFRWYGYVASKDQKRPWLSLLRCTVFTASIWLSCALMLARVFRGYENLNDGATSWATAVQYFTVSIATLNAYVQRERVISLLRVAFEDIQNLMFVADSREMDLLAATQVYTRTITLILWVPSIIAGLIAYSDCLYRTLFLPKSVFNMPAVRRGEEQPILLFQLFPFRELCDNFVIGFLGPWYAIALGITTVPLWHTFITCLMKYVNLKLQILNKRVEEMDITRLNPNLVLERLSTKELTYWRLQLFKEFVEEQRRLRKFIQELQYLICVPVMADFIIFSVLMCFLFFALTAGVPSKMDYFFMFIYLFVMAGILWIYHWHATLIVECHDELSLAYFSCGWYNFELSLQRMLVFVMMHAQRPMRMRALLVDLNLRTF…
Geosmin	D.takahashii	Or56a	418	XP_016995795.1	MFKVKDLLLSPGTFEDPIFKPHLRCFRWYGYVASKDQKRPWFSLLRCTVFTASIWLSCALMLARVFRGYKNLNDGATSWATAVQYFTVSIATLNAYVQRNRVIYLLREAYEDIQNLMFVADDQEMSLLVATQVYTRTITLILWVPSVIAGFIAYSDCIYRTWFLPKSVFNMPAVRRGEEQPILLFQLFPFGELCDNFVVGYLGPWYALALGITTIPLWHTFITCLMKYVNLKLQILNKRVEEMDITRINPTLVVDRLSASELTYWRLQLFKEFVREQLRIRKFVQELQNLICVPVMADFIIFSVLMCFLFFALTVGVPSKMDYFFMFIYLFVMAAILWIYHWHATLIVECHDKLSLAYYSCGWYNFELPLQRMMVFVMMNAQRPMTMRALLVDLNLRTF…
Geosmin	D.willistoni	Or56a	419	XP_002063846.1	MYKVNELLLSPDTFDNPIFCIHLRCFRWYGYVASRGEIKPWKSLARCTILTASIWLSCMLMLARVFRGYEKLNDGATSCATAVQYFAVSIATLNAYSQRERVVTMLRLAHKDIQRLMIDCDQKELQLLEHTRIYVRRITFILWVPSVVAGLMAWSDCLYRTVYIPQTVFNMPAVRRGEAQPILLFKLFPFGELCDNFVIGYLGPWYALGLGITTIPLWHTFITCLMKYVHLKLQILNKQAQEMDIKRLNRNLIIDRLTISELDYWRLQLCKSFIQEQLRIRNFVEQIQYLICIPVMADFIIFSVLMCFLFFALMVGAPSKMDYFFIFIYLFVMASILWLYHWHATLIVECHDELSFGFYSCEWFDFSLTVQRTLLFVMMHAQRPLKMRALLVDLNLRTF…
Geosmin	D.yakuba	Or56a	419	XP_002091743.1	MFKVKDLLLSPSTFDDPIFGTHLRCFQWYGYVASKDQNRPWLSLIRCTILTASIWLSCALMLARVFRGYENLNDGATSYATAVQYFAVSIATFNAYVQRDKVISLLRVAHSDIQNLMLEADNQEMELLVATQTYTRTITLLIWVPSVIAGLMAYSDCIYRTLFLPKSVFNVPAVRRGEEHPILLFQLFPFGELCDNFVVGYLGPWYALGLGITTIPLWHTFITCLMKYVNLKLQVLKKRVEEMDISRLNPNLEINRLTGSELTFWQMQLFKEFVREQLRIRKFVQELQELICVPVMADFIIFSVLICFLFFALTVGVPSKMDYFFMFIYLFVMAGILWIYHWHATLIVECHDELSLAYFSCGWYNFEMPLQKMLVFMMMHAQRPMKMRALLVDLNLRTF…

## Sheet: Or59b
Species	Name	length	Sequence ID	Sequence
D.ananassae	Or59b	398	XP_001959816.1	MVVFEVINAAPLTEKVQSRQANIYLYRAMWLIGWIPPKKGILRYVYLFWTCVPFAFGVFYLPVGFIISYVKEFKNFTPGEFLTSLQVCINVYGASVKSTITYIFLWRLKKTEMLLDALDKRLQNDSDRQKIHDMVARCNYAFLIYSFIYCGYAGSTFLSYALSGRPPWSVYNPFVDWRDGFISLWIQAIFEYITMSFAVLQDQLSDTYPLMFTIIFRAHMDVLKDHVRNLRMDPERSEAENYQDLVNCVIDHKMILRCCDMIRPIISRTIFVQFLLIGSVLGLTLINVFFFSNFWKGVASFLFVITILLQTFPFCYTCNLLIDDADDLANTIFQSNWVDAEPRYKATLVHFMHHVQQPIIFIAGGIFPISMNSNISVAKFAFSIITIVRQMNLADQFQ
D.biarmipes	Or59b	398	XP_016947661.1	MVLFRLINPAPLTDKVQSRQGNIYLYRAMWLIGWIPPKEGVLRYVYLFWTCVPFAFGVFYLPVGFIISYVQEFKNFTPGEFLTSLQVCINVYGASVKSTITYLFLWRLRKTEMLLDHLDKRLENDSDRERIHNMVARCNYAFLIYSFIYCGYAGSTFLSYALSGRPPWSVYNPFLDWRDGLGSLWIQAIFEYITMSFAVLQDQLSDTYPLMFTIMFRAHMEVLKDHVRNLRTNPERSEADNYQDLVNCVMDHKTILKCCDMIRPMISRTIFVQFALIGSVLGLTLVNVFFFSNFWKGVASLLFVITILLQTFPFCYTCNLLIDDAQELSNTIFQSNWVDAEPRYRATLVHFMHHVQQPIIFIAGGIFPISMNSNISVAKFAFSIITIVRQMNLAEQFQ
D.elegans	Or59b	398	XP_017123388.1	MVLFELINPAPLTEKVQSRQGNIYLYRAMWLIGWIPPKEGVLRYVYLFWTCVPFAFGVFYLPVGFIISYVQEFKNFTPGEFLTSLQVCINVYGASVKSTITYLFLWRLRKTEMLLDALDRRLNGDSDHQKIHNMVARCNYAFLIYSFIYCGYAGSTFLSYALSGRPPWSVYNPFVDWRDGLGSLWIQAIFEYITMSFAVLQDQLSDTYPLMFTIQFRAHMDILKDHVRNLRTDPKRSEADNYQDLVKCVMDHKMILRCCDMIRPMISRTIFVQFALIGSVLGLTLVNVFFFSNFWKGVASLLFVITILLQTFPFCYTCNLLIDDAQELANTIFQSNWVDAEPRYKATLVHFMHHVQQPIIFIAGGIFPISMNSNISVAKFAFSIITIVRQMNLAEQFQ
D.erecta	Or59b	398	XP_001976408.1	MAVFRLIKPAPLTEEVQSRQGNVYLYRAMWLIGWIPPKEGVLRYVYLFWTCVPFAFGVFYLPVGFIISYVQEFKNFTPGEFLTSLQVCINVYGASVKSTITYLFLWRLRKTELLLDALDKRLANDSDRERIHNMVARCNYAFLIYSFIYCGYAGSTFLSYALSGRPPWSVYNPFIDWRDGMGSLWIQAIFEYITMSFAVLQDQLSDTYPLMFTIMFRAHMEVLKDHVRNLRTDPERSEADNYQDLVNCVLDHKTILKCCDMIRPMISRTIFVQFALIGSVLGLTLVNVFFFSNFWKGVASLLFVITILLQTFPFCYTCNMLIDDAQNLSNEIFQSNWVDAEPRYKATLVHFMHHVQQPIIFIAGGIFPISMNSNISVAKFAFSIITIVRQMNLAEQFQ
D.eugracilis	Or59b	398	XP_017073194.1	MVLFRLINPAPLTEKVQSRQGNIYLYRAMWLIGWIPPKEGVLRYIYLFWTCVPFAFGVFYLPVGFIISYVQEFKNFTPGEFLTSLQVCINVYGASVKSTITYLFLWRLRKTEMLLDSLDKRLQNDSDRDRIHNMVARCNYAFLIYSFIYCGYAGSTFLSYALSGRPPWSVYNPFLDWRDGLGSLWIQAIFEYITMSFAVLQDQLSDTYPLMFTIMFRAHMEVLKDHVRNLRTDPDRSEADNYQDLVNCVMDHKTILKCCDMIRPMISRTIFVQFALIGSVLGLTLVNVFFFSNFWKGVASLLFVITILLQTFPFCYTCNLLIDDAQELSNTIFQSNWVDAEPRYRATLVHFMHHVQQPIIFIAGGIFPISMNSNISVAKFAFSIITIVRQMNLAEQFQ
D.ficusphila	Or59b	398	XP_017040726.1	MVLFELIKPAPLTEKVQSRQGNIYLYRGMWIIGWIPPKSGILRYVYLFWTCVPFAFGVFYLPVGFIISYVQEFKNFTPGEFLTSLQVCINVYGASVKSTITYLFLWRLRKTEMLLDHLDKRLRNESDREKIHNMVARCNYAFLIYSFIYCGYAGSTFLSYALSGHPPWSVYNPFIDWRDGLGSLWIQAIFEYITMSFAVLQDQLADTYPLMFTIMFRAHMDILKDHVRNLRTDPDLSEEENYQELVNCVMDHKMILRCCDMIRPMIGRTIFVQFALIGSVLGLTLVNVFFFSNFWKGVASLFFVITILLQTFPFCYTCNLLIDDAMDLSNEIFQSNWVDAEPRYRSTLVHFMHHVQQPIIFIAGGIFPISMNSNISVAKFAFSIITIVRQMNLAEQFQ
D.melanogaster	Or59b	398	NP_523822.1	MAVFKLIKPAPLTEKVQSRQGNIYLYRAMWLIGWIPPKEGVLRYVYLFWTCVPFAFGVFYLPVGFIISYVQEFKNFTPGEFLTSLQVCINVYGASVKSTITYLFLWRLRKTEILLDSLDKRLANDSDRERIHNMVARCNYAFLIYSFIYCGYAGSTFLSYALSGRPPWSVYNPFIDWRDGMGSLWIQAIFEYITMSFAVLQDQLSDTYPLMFTIMFRAHMEVLKDHVRSLRMDPERSEADNYQDLVNCVLDHKTILKCCDMIRPMISRTIFVQFALIGSVLGLTLVNVFFFSNFWKGVASLLFVITILLQTFPFCYTCNMLIDDAQDLSNEIFQSNWVDAEPRYKATLVLFMHHVQQPIIFIAGGIFPISMNSNITVAKFAFSIITIVRQMNLAEQFQ
D.pseudobscura	Or59b	398	XP_001361036.1	MVLFELINPAPLTEAVKSREGNIYLYRAMWLIGWIPPKEGALRYVYLFWTCVPFAFGVFYLPVGFIISYVKEFKNFTPGEFLTSLQVCINVYGASVKSTITYLFLWRLRKTEQMLDTLDGRLKTESDRQKIHNMVARCNYAFLIYSFIYCGYAGSTFLSYALSGRPPWSVYNPFVDWRDGLGSLWLQSIFEYITMSFAVLQDQLSDTYPLMFTIIFRAHMDVLKDHVRSLRMDPDKSEADNYQDLVNCVIDHKIILRCCDMIRPMISRTIFVQFALIGSVLGLTLINVFFFSNFWKGVASFLFVITILLQTFPFCYTCNLLIDDGDDLANTIFQSNWVDAEPRYKATLVHFIHNAQQPIIFIAGGIFPISMSSNISVAKFAFSIITIVRQMNLAEKFQ
D.sechellia	Or59b	398	XP_002040087.1	MAVFELIKPAPLTEKVQSRQGNIYLYRAMWLIGWIPPKEGILRYVYLFWTCVPFAFGVFYLPVGFIISYVQEFKNFTPGEFLTSLQVCINVYGASVKSTITYLFLWRLRKTEILLDSLDKRLANDNDRERIHNMVARCNYAFLIYSFIYCGYAGSTFLSYALSGRPPWSVYNPFIDWRDGMGSLWIQAIFEYITMSFAVLQDQLSDTYPLMFTIMFRAHMEVLKDHVRSLRMDPERSEADNYQDLVNCVLDHKTILKCCDMIRPMISRTIFVQFALIGSVLGLTLVNVFFFSNFWKGVASLLFVITILLQTFPFCYTCNMLIDDAQDLSNEIFQSNWVDAEPRYKATLVLFMHHVQQPIIFIAGGIFPISMNSNISVAKFAFSIITIVRQMNLAEQFQ
D.simulans	Or59b	257	MT919250	MAVFELIKPAPLTEKVQSRQGNIYLYRAMWLIGWIPPKEGILRYVYLFWTCVPFAFGVFYLPVGFIISYVQEFKNFTPGEFLTSLQVCINVYGASVKSTITYLFLWRLRKTEILLDSLDKRLANDNDRERIHNMVARCNYAFLIYSFIYCGYAGSTFLSYALSGRPPWSVYNPFIDWRDGMGSLWIQAIFEYITMSFAVLQDQLSDTYPLMFTIMFRAHMEVLKDHVRSLRMDPERSEADNYQDLVNCVLDHKTILK
D.suzukii	Or59b	398	XP_016930117.1	MVLFRLINPAPLTEKVQSRQGNIYLYRAMWLIGWIPPKEGVLRYVYLFWTCVPFAFGVFYLPVGFIISYVQEFKNFTPGEFLTSLQVCINVYGASVKSTITYLFLWRLRKTEMLLDHLDKRLQNDSDRERIHNMVARCNYAFLIYSFIYCGYAGSTFLSYALSGRPPWSVYNPFLDWRDGLGSLWIQAIFEYITMSFAVLQDQLSDTYPLMFTIMFRAHMEVLKDHVRNLRTDPERNEADNYQDLVNCVMDHKTILKCCDMIRPMISRTIFVQFALIGSVLGLTLVNVFFFSNFWKGVASLLFVITILLQTFPFCYTCNLLIDDAQELSNTIFQSNWVDAEPRYRATLVHFMHHVQQPIIFIAGGIFPISMNSNISVAKFAFSIITIVRQMNLAEQFQ
D.takahashii	Or59b	398	XP_016998800.1	MVLFQLINPAPLTEKVQSRQGNIYLYRAMWLIGWIPPKEGVLRYVYLFWTCVPFAFGVFYLPVGFIISYVQEFKNFTPGEFLTSLQVCINVYGASVKSTITYLFLWRLRKTEMLLDHLDKRLQNDSDRERIHNMVARCNYAFLIYSFIYCGYAGSTFLSYALSGRPPWSVYNPFLDWRDGLGSLWIQAIFEYITMSFAVLQDQLSDTYPLMFTIMFRAHMEVLKDHVRNLRMDPERSEADNYQDLVNCVMDHKTILKCCDMIRPMISRTIFVQFALIGSVLGLTLVNVFFFSNFWKGVASLLFVITILLQTFPFCYTCNLLIDDAQELSNTIFQSNWVDAEPRYRATLVHFMHHVQQPIIFIAGGIFPISMNSNISVAKFAFSIITIVRQMNLAEQFQ
D.willistoni	Or59b	398	XP_002074645.1	MVVFELINPAPLTERVQSRQANIYLYRAMKLIGWIPPKEGLTRYVYLFWTCVPFAFGVFYLPVGFIISYAKEFKNFTPGEFLTSLQVAINVYGASVKSTITYIFLWRLRKTEQLLDTLDQRLQNESDRRKIHEMVARCNYAFLVYSFIYCGYAGSTFLSYALSGRPPWSVYNPIVDWRDGLGSLWIQAIFEYITMSFAVLQDQLADTYPLMFTIIFRAHVDVLKDHVRNLRTDPTKTEAENYQELVNCVMDHKLILRCCDMIRPMISRTIFVQFMLIGSVLGLTLINVFFFSNFWKGVASFLFVITILLQTFPFCYTCNLLIDDGEDLANTIFQSNWVDAEPRYKATLVHFIHHVQQPIIFIAGGIFPISMNSNISVAKFAFSIITIVRQMNLAEQFQ
D.yakuba	Or59b	399	XP_002092618.2	MMTVFRLIKPAPLTEKVQSRQGNIYLYRAMWLIGWIPPKEGVLRYVYLFWTCVPFAFGVFYLPVGFIISYVQEFKNFTPGEFLTSLQVCINVYGASVKSTITYLFLWRLRKTEILLDSLDKRLANDSDRERIHNMVARCNYAFLIYSFIYCGYAGSTFLSYALSGRPPWSVYNPFIDWRDGMGSLWIQAIFEYITMSFAVLQDQLSDTYPLMFTIMFRAHMEVLKDHVRNLRMNPDRSEADNYQDLVNCVLDHKTILKCCDMIRPMISRTIFVQFALIGSVLGLTLVNVFFFSNFWKGVASLLFVITILLQTFPFCYTCNMLIDDAQDLSNEIFQSNWVDAEPRYKATLVHFMHHVQQPIIFIAGGIFPISMNSNISVAKFAFSIITIVRQMNLAEQFQ

## Sheet: Or85a
LIGAND	Species	Name	length	Sequence ID	Sequence
E3HB	D.biarmipes	Or85a	397	XP_016961211.1	MIFKYIQKPNLKALLGSRDSLIYLNRSIDQMGWRLPPRTKPLWWLYYLWSLMVVVLVFIFIPYGLIMTGIKEFKNFTTTDLFTYVQVPVNTNASIMKGIIVLFMRGRFSKAQKMMDLMDVRCTKMEEKVQVHRSAALCNRVVVIYHCIYFGYLTMAVTGALVIGKTPFCLYNPLVNPVDHFYLATAIESVTMIGIILANLILDVYPIIYVVILRTHLELLRQRIIDLRSDLDKGDDQHYEELVGCVKDHKLIVEYGNTLRPMISATMFIQLLSVGLLLGLAAVSMQFYNTVMERLVSGVYTVAILSQTFPFCYVCEQLNSDCESLTNTLFHSKWIGAERRYRTTMLYFIHNVQQSILFTAGGIFPICLNTNIKMAKFAFSVVTIVNEMDLAEKLRRE
?	D.elegans	Or85a	397	XP_017124134.1	MIFKYIQEPNIGALFRSRDSLVYVNRARKQIGWRVLPRTKPFWWLCNLWALILALLIFVYVPYALLMAGIKEFKNFTTTELFTYIQAPVNTSAFMIKIIKVFFLRARFAKALKIMDIMDTRCTKMEEKLQVHRSAALCNKIVIIYHFVYMGFLTMTVLGAVVAGKTPFCLYNPVTSPAEHLYLAIAMETGTIGWVVFGNLILDVYPVLFVVTLRTHTELLRQRINDLRSDPDKPDEQHYVELTDCIKDHKLIVELGNTMRPVISASLFIQLLSVGLLLGFCVVSLQFYTTTMERLASAAYINAIICQTFPCCYVCELLTHDCETLTNTLFHSNWIGADRRYRTTMLHFIYNAQKPILFNAGGIFTICIRTNLKLAKFAFSVVTIVNQMDLAEKLRRE
E3HB	D.erecta	Or85a	397	XP_001980977.1	MIFKYIQEPVQGALLRSRDSLIYLNRSIDQMGWRLPPRTKPYWWLYYIWTLVVIVLVFIFIPYGLIMTGIKEFKNFTTTDLFTYVQVPVNTNASIMKGIIVLFMRRRFSTAQKMMDAMDTRCTKMEEKVQVHRAAALCNRVVVIYHCIYFGYLSMALMGALVIGKTPFCLYNPLVNPDEHFYLATAIESVTMAGIILANLILDVYPIIYVVILRMHMELLSERIKKLRTEVDKGDDQHYAELVDCVKDHKLIVEYGNILRPMISATMFIQLLSVGLLLGLAAVSMQFYNTVMERFVSGVYTIAILSQTFPFCYVCEQLSSDCESLTNTLFHSKWIGAERRYRSTMLYFIHNVQQSILFTAGGIFPICLNTNIKMAKFAFSVVTIVNEMDLAEKLRRE
E3HB	D.eugracilis	Or85a	397	XP_017073619.1	MIFKYIQEPKLGSLLRSRDALIYLNRSIDQMGWRLPPRSKPYWWLYYIWSLMVIVLVFIFIPYGLIMTGIKEFKNFTTTDLFTYVQVPVNTNASIMKGIIVLFMRRRFSLAQKMMDQMDIRCVKMEEKTQVHRSAALCNRVVVTYHGIYFGYLTMALTGALVIGKTPFCLYNPLVNPDNHFYLATAIESVTMAGIILANLILDVYPIIYVVVLRTHLELLSQRVKNLRSDKDKEDDEHYAELVECVKDHKLIVEYGNTLRPMISATMFIQLLSVGLLLGLAAVSMQFYNTIMERVVSGVYTIAILSQTFPFCYVCEQLNSDCESLTNTLFHSKWIGAERRYRTTMLYFIHNVQQSILFTAGGIFPICLNTNIKMAKFAFSVVTIVNEMDLAEKLKRE
E3HB	D.ficusphila	Or85a	397	XP_017055736.1	MIFKYIQEPTIGALFRSRDSLIYLHRSMSQLGWRLPPRSKPFWWLYYLWCLAVIVLVFIFIPYGLIMTGVREFKNFTTTDLFTYVQVPVNTNASIMKGIIVLFMRGRFLQAQKMMDQMDVRCTRMEEKVQVHRSAALGNRVVVIYHGIYFGYLTMATTAALVIGKTPFCLYNPLVNPNEHFYLATTIECVTMAGIILANLILDVYPIIYVVILRTHLELLSQRVKNLRSDPDKDDDQHYAELTECVKDHKLIVEYGNSLRPMISATMFIQLLSVGLLLGLAAVSMQFYNTILERVVSGVYTIAILTQTFPFCYVCEQLSSDCESLSNTLFHSKWIGAERRYRTTMLYFIHNVQQSILFTAGGIFPICLNTNIKMAKFAFSVVTIVNEMDLAEKLRRE
E3HB	D.melanogaster	Or85a	397	NP_524277.1	MIFKYIQEPVLGSLFRSRDSLIYLNRSIDQMGWRLPPRTKPYWWLYYIWTLVVIVLVFIFIPYGLIMTGIKEFKNFTTTDLFTYVQVPVNTNASIMKGIIVLFMRRRFSRAQKMMDAMDIRCTKMEEKVQVHRAAALCNRVVVIYHCIYFGYLSMALTGALVIGKTPFCLYNPLVNPDDHFYLATAIESVTMAGIILANLILDVYPIIYVVVLRIHMELLSERIKTLRTDVEKGDDQHYAELVECVKDHKLIVEYGNTLRPMISATMFIQLLSVGLLLGLAAVSMQFYNTVMERVVSGVYTIAILSQTFPFCYVCEQLSSDCESLTNTLFHSKWIGAERRYRTTMLYFIHNVQQSILFTAGGIFPICLNTNIKMAKFAFSVVTIVNEMDLAEKLRRE
E3HB	D.sechellia	Or85a	397	XP_002032056.1	MIFKYIQEPVLGSLFRSRDSLIYLNRSIDQMGWRLPPRTKPYWWLYYIWTLVVLVLVFIFIPYGLIMTGIKEFKNFTTTDLFTYVQVPVNTNASILKGIIVLFMRRRFSTAQKMMDAMDIRCTKMEEKVQVHRAAALCNRVVVIYHCIYFGYLSMALTGALVIGKTPFCLYNLLVNPDDHFYLATAIESVTMAGIILANLILDVYPIIYVVVLRIHMELFSERIKQLRTDVEKGDDQHFAELVECVKDHKLIVEYGNTLRPMISATMFIQLLSVGLLLGLAAVSMQFYNTVMERVVSGVYTIGILSQTFPFCYVCELLSSDCESLTNTLFHSQWIGAERRYRTTMLYFIHNAQQSILFTAGGIFPICLNTNIKMAKFAFSVVTIVNEMDLAEKLRRE
E3HB	D.simulans	Or85a	397	XP_016035626.1	MIFKYIQEPVLGSLFRSRDSLIYLNRSIDQMGWRLPPRTKPYWWLYYIWTLVVLVLVFIFIPYGLIMTGIKEFKNFTTTDLFTYVQVPVNTNASILKGIIVLFMRRRFSTAQKMMDAMDIRCTKMEEKVQVHRAAALCNRVVVIYHCIYFGYLSMALTGALVIGKTPFCLYNPLVNPDDHFYLATAIESVTMAGIILANLILDVYPIIYVVVLRIHMELLSERIKKLRTDVEKGDDQHYAELVECVKDHKLIVEYGNTLRPMISATMFIQLLSVGLLLGLAAVSMQFYNTVMERVVSGVYTIAILSQTFPFCYVCEQLSSDCESLTNTLFHSQWIGAERRYRTTMLYFIHNAQQSILFTAGGIFPICLNTNIKMAKFAFSVVTIVNEMDLAEKLRRE
IPA	D.suzukii	Or85a	376	XP_016925005.1	MNVLFVISYKQYHPKAIPGSQYRVQTKSGAWEWSLFVFIFIPYGLIMTGIKELKNFTTTDLFTYVQVPVNTNASIMKGIIVLYMREFSKAQKMMDLMDVRCTKMEDKIQVHRSAALCNRVVVAYHCIYFGYLTMALTGALVIGKTPFCLYNPLVNPGDHFYLATAIESVTMIGIILANLILDVYPIIYVVMLWTHLELLRQXIIDLRSDLDKGDDQHYEELVGCVKDHKLIVEYGNTLFPMISATMFIRLLSVGLLSGLAAVSMQFYNTVMERLVSGVYTIAILSQTFPFCYVCEQLNSDCESLTNAVFHSKWIGADRRYRTTMLYFIHNVQLSIPFTAGGIFPISLNTNIEMAKLAFSVVTIVNEMDLAEKLRRE
E3HB	D.takahashii	Or85a	397	XP_017008217.1	MIFKYIQEPILGSLFRSRDSLIYLNRSIDQMGWRLPPRTKPFWWLYYIWSLVVIVLVFIFIPYGLIMTGIKELKNFTTTDLFTYVQVPVNTNASIMKGIIVLFMRGRFSKAQKMMDLMDVRCTKMEEKTQVHRSAALCNKVVVIYHGIYFGYLTMALIGALVIGKTPFCLYNPLVNPDEHFYLATAIETITMVGIILANLILDVYPILYVVILRTHLELLSQRIKNLRSDLDKEDDQHYGELVECVKDHKLIVEYGNTLRPMISATMFIQLLSVGLLLGLAAVSMQFYNTIMERLVSGVYTIAILSQTFPFCYVCEQLNSDCESLTNTLFHSKWIGAERRYRTTMLYFIHNVQQSILFTAGGIFPICLNTNIKMAKFAFSVVTIVNEMDLAEKLRRE
?	D.willistoni	Or85a	399	XP_002073387.3	MMFQYLRPPSFGNLMNSRDCFYYLDLSKKAFGLLPPKPGSSRYWWLYYMWTGLIAVTAIVYAPTVFFITYHRALKTLTATDLFASLQAPIKSFSSSTKAIIVFINYNRFVKINELLDRMDRRIEKHEDRVLIHRTAVRSNYVDIFFHFLYFGYLFQCALNALLLGKTPYRLYNPVFGTETFTFSFYMATLVELFIVGIALSMNLITDVYPIVFGLIMRSHIELLRRRIEELRSDVDKSEEKNYNELVDCIKDHKLIMNYCDIMRPVITKTLFMQMLMVGLLLGLSIVYVFFFADLWTAIATINLFIAYVFESFPFCYICNQLENDASTLSQAIFQSNWIDASPRYKSTLIYFMHHVQKPIEFNAGGIFSLNVNTNVRMAKLAFSVVTIVDQMNLADKMS
E3HB	D.yakuba	Or85a	397	Q9VHS4.1	MIFKYIQEPVLGALLRSRDSLIYLNRSIDQMGWRLPPRTKPYWWLYYIWTVVVIVLVFIFIPYGLIMTGIKEFKNFTTTDLFTYVQVPVNTNASIMKGIIVLFMRRRFSTAQKMMDAMDIRCTKMEEKVQVHRAAALCNRVVVIYHCIYFGYLSMALMGALVIGKTPFCLYNPLVNPVEHFYLATAIESITMVGIILANLILDVYPIIYVVILRIHMELLSERIKKLRTDVEKGDDQHYAELVDCVKDHKLIVEYGNTLRPMISATMFIQLLSVGLLLGLAAVSMQFYNTVMERFVSGVYTIAILSQTFPFCYVCEQLSSDCESLTNTLFHSKWIGAERRYRTTMLYFIHNVQQSILFTAGGIFPICLNTNIKMAKFAFSVVTIVNEMDLAEKLRRE

## Sheet: Or85b
LIGAND	Species	Name	length	Sequence ID	Sequence
2hept	D.biarmipes	Or85b	390	XP_016959991.1	MEKLMKYASFFYTGVGIQPYAKRGGSQKDRIRNRIVFWSNVINLTIVGTCESIYVYSAYKEEKFLEAVTVMSYIGFIIVGMSKMFFIRWKKTAITQMMEEFGDIFPRGKVDEERYNLAKYLRSCSRISLTYSTLYSVLIWTFNLFCIMEYWVYEKWLNIRVVGKTLPYLMYIPWNYENSWSYYPLLFSQNFAGYTAAAGQISTDLLLCAVATQVIMHFDYLSNTMEHHKLSGDWQEDSKFMAKAVMFHERILRLSEVVNDIFGIPLLLNFMVSSFVICFVGFQMTVGVPPDVVIKLFLFLFSSMSQVYLICHYGQMVADASYGVSVATYNQNWSHADVRYKRALVIIIARAQNVTFLKATIFLDITRSTMTDLLQISYKFFALLRTMYTQ
2hept	D.elegans	Or85b	390	XP_017123763.1	MDKFMKYANFFYMAVGIEPYKKDLLEHKNSLKTRIVFWANVINLTLVAIGESIYFRSAYNNGKLLEAVTVLSYIGFDIVGMSKMCFIWWKKAAMNGMVRELEEMYPRGKVQEQRYKLQKHLKSCSRISFTYSLLYSLLIWTFNLYSVMQFLVYEKWLNIRVVGKTLPYLMYIPWKWEDNWTYYPLLFSQNFAGYTAAAGQISSDLLLCAVATQVVMHFDYLSHSMESHELSGDWEQDSQFLADTVRYHERILQLSDVVNEIFGIPLLLNFMVSSFVICFVGFQMTVGVSPDMITKLFLFLFSSMSQVYLICHYGQLVADASFGLSVATYRQNWTHADIRYKRALVIIITRAQKLTYLKATIFLDISRSTMTDLLQISYKFFALLRTMYGQ
2hept	D.erecta	Or85b	390	XP_001980958.2	MEKLMNYASFFYTVVGIRPYTDGEESKMDRLRYRIVFWSNVINVCFVGLCESIYVYSAFKDNQILEAVTVMSYIGFIIVGMSKMFFIRWKKSAITELINELKDIYPRGSIQAERYNLPMYLGTCSRISLTYSLLYSVLIWTFNLFCIMEYWVYDKWLSIREVGKQLPYLMYIPWQWQDSWSYYPLLFSQNFAGCTSAAGQISTDLLLCAVASQLVMHFDFLSTSMERHEVSGDWKTDSRFLVDIVKYHERILRLSNTVNDIFGIPLLLNFMVSSFVICFVGFQMTVGVPPDIVVKLFLFLISSMSQVYLICHYGQLVADASHGFSVATYNQKWYNADVRYKRALVIIIARSQKVIFLKATIFLDITRTTMTDLLQISYKFFALLRTMYTQ
2hept	D.eugracilis	Or85b	390	XP_017073428.1	MEKFLKFANFFYTGVGIQPYAKTGETDKDKLIARIVFMANVINLTYVATSESIYVYIAYNDKKLLEAVTVMSYIGFVIVGMSKMFFIRGKKSAMTEMMKELEEIYPRGKIEEEKYNLPKYLGTCSRISLTYSSLYSVLIWTFNLFSIMEYWIYEKWLKIRVVGKTLPYLMYIPWIWEDSWSYYPLLFSQNFAGYTAAAGQISTDLLLCAVATQVVMHFDYLSNTMEYHELSGNWEEDSRFMADIVKYHERILRLADVVNDIFGVPLLLNFMVSSFVICFVGFQMTVGVPPDMVIKLFLFLFSSMSQAYLICHYGQMVADASYGLSVATYNQNWNHADVRYKRALVIIISRAQNVTFLKATIFLDITRSTMTDLLQISYKFFALLRTMYVQ
2hept	D.ficusphila	Or85b	390	XP_017058112.1	MEKFTQYSTFFYTAVGIDPYVRKGDSKQSTLRARIVFLANVINLTIVAVCESIYAYSAFQEKKLLEAVTVMSYIGFVFVGMSKMFFIQWKKTVLNEILEDLEAIFPKGKVQEEKYDLPKYLRTCSGICLTYASLYSLLIWTFNLFSVMEYLVYEKWLKTRVVGKGLPYLMYVPWKWEDSWSYYPLLFSQNFAGYTAAAGQISTDLLFCAVATQLVMHFDFLSSRMMTHKLSGNWKKDSKFLSDMVRYHERILRLTDVVNDVFGIPLLLNFMVSSFVICFVGFQMTVGVAPDMVVKLFLFLFSSMSQVYLICHYGQMVADASFGLSVATYSQNWVHADVRYKRALVIIISRAQNVTFLKATIFLNITRSSMTDLLQISYKFFALLRTMYAQ
2hept	D.melanogaster	Or85b	390	NP_524279.2	MEKLMKYASFFYTAVGIRPYTNGEESKMNKLIFHIVFWSNVINLSFVGLFESIYVYSAFMDNKFLEAVTALSYIGFVTVGMSKMFFIRWKKTAITELINELKEIYPNGLIREERYNLPMYLGTCSRISLIYSLLYSVLIWTFNLFCVMEYWVYDKWLNIRVVGKQLPYLMYIPWKWQDNWSYYPLLFSQNFAGYTSAAGQISTDVLLCAVATQLVMHFDFLSNSMERHELSGDWKKDSRFLVDIVRYHERILRLSDAVNDIFGIPLLLNFMVSSFVICFVGFQMTVGVPPDIVVKLFLFLVSSMSQVYLICHYGQLVADASYGFSVATYNQKWYKADVRYKRALVIIIARSQKVTFLKATIFLDITRSTMTDLLQISYKFFALLRTMYTQ
2hept	D.sechellia	Or85b	390	XP_002032038.1	MEKLMKYASFFYTAVGIRPYTNGEESEMSKLIFRIVFWSNVINLGIVGLFEGIYIYSAFKDNKFLEAVTALSYIGFVSVGMSKMFFIRWKKTAITELINELKEIYPNGLIQEERYNLPMYLGTCSRISLTYSLLYSVLIWTFNLFCVMEYWVYDKWLNIRVVGKQLPYLMYIPWKWNDNWSYYPLLLCQNFAGYTSAAGQISTDVLLCAVATQLVMHFDFLSNSMERHELSGDWKKDSRFLVDIVRYHERILRLSDAVNDIFGIPLLLNFMVSSFVICFVGFQMTVGVPPDIVVKLFLFLVSSMSQVYLICHYGQLVADASYGFSVATYNQKWYKADVRYKRELVIMITRSQKVTFLKATIFLDITRSTMTDLLQISYKFFALLRTMYTQ
2hept	D.simulans	Or85b	390	XP_002104258.1	MEKLMKYASFFYTAVGIRPYTNGEESEMSKLIFRVVFWSNVINLGFVGLFESVYVYSAFKDNKFLEAVTALSYIGFVTVGMSKMFFIRWKKTAINELINELKEIYPNGLIQEERYNLPIYLGTCSRISLTYSLLYSVLIWTFNLFCVMEYWVYDKWLNIRVVGKQLPYLMYIPWKWQDNWSYYPLLFSQNFAGYTSAAGQISTDVLLCAVATQLVMHFDFLSNSMERHELSGDWKKDSRFLVDIVRYHERILRLSDAVNDIFGIPLLLNFMVSSFVICFVGFQMTVGVPPDIVVKLFLFLVSSMSQVYLICHYGQLVADASYGFSVATYNQKWYKADVRYKRALVIMIARSQKVTFLKATIFLDITRSTMTDLLQISYKFFALLRTMYTQ
2hept	D.suzukii	Or85b	390	XP_016926148.1	MKKLMKYASFFYTGVGIQPYAKRGDSEKDRLRDSIVFWSNVINLTMVGICESIYVYSAYKEDKFLEAVTVMSYIGFDIVGLSKMFFIRWKKTAITEMMEELEDIYPRGKVEEERYNLEKYLGSCSRISLTYSSLYSVLIWTFNLFCVMEYWVYEKWLNIRVVGKTLPYLMYIPWNYENSWSYYPLLFSQNFAGYTAAAGQISTDLLLCAVATQVVMHFDYLSSTMEHHKLTGNWQEDSRFLADSVRYHERILRLSDVVNDIFGIPLLLNFMVSSFVICFVGFQMTVGVPPDVVIKLFLFLFSSMSQVYLICHYGQMVADASYGVSVATYNQNWNHADVRYERALVIIIARAQKVTFLKATIFLDITRSTMTDLLQISYKFFALLRTMYTQ
2hept	D.takahashii	Or85b	396	XP_017008110.1	MKKLMKYASFFYTGVGIQPYSKKGDSQKDMLRASIVFWANVINLTLVGICESIYVYGAYKENKLLEAVTVMSYIGFDIVGLSKMFFIRWKKAAITEMMEELEEVYPRGKVQEDRYNLSKYIGSCSRISLIYSSLYSVLIWTFNLFCIMEYWVYEKWLNIRVVGKNLPYLMYIPWKWQDRWSYYPLLFSQNFAGYTAAAGQISTDLLLCAVATQLIMHFDYLSTTMEDHKLSGNWQEDSRFLADTVRYHERILRLSDVVNDIFGIPLLLNFMVSSFVICFVGFQMTVGVPPDVVIKLFLFLFSSMSQVYLICHYGQMVADASYGLSLATYNQDWNHADVRYKRALVIIMARAQKVTFLKATIFLDITRSTMTDLLQISYKFFALLRTMYTQ
2hept	D.yakuba	Or85b	390	XP_002096811.1	MEKLLKYASFFYTVVGIRPYTNGEESKMDRLRYRIVFWANVINLSFVGIFESIYAYSAFKDNKFLEAVTVMSYIGFVFVGLSKMFFIRWKKTAITKLIDELKEIYPRGSIQEERYNLPMYLGTYSRIILTYSLLYSVLIWTFNLFCVMEYWVYDKWLNVREVGKQLPYLMYIPWKWQDNWSYYPLLFIQNFAGLTSAAGQISTDILLCAVATQLVMHFDFLSKSMELHELSGHWKKDSRFLVDIVRYHERILRLSDVMNDIFGIPLLLNFMVSSFVICFVGFQMTVGVPPDIVVKLFLFLVSSMSQVYLICHYGQLVADASHGFAVATYNQNWYKADVRYKRALVIIIARSQKVIFLKATIFLDITRSTMTDLLQVSYKFFALLRTMYTQ

## Sheet: Or92a
Species	Name	length	Sequence ID	Sequence
D.ananassae	Or92a	406	XP_001963735.1	MLFRRKKEKREVRTFEDLTRFPMAFYKTIGEDLYSDRDPNLIRRYLLRLYLVLGFLNFNAYVVGEIAYFIVHITSTTTLLEATAVAPCIGFSFMADFKQFGLTVNRRRLVRLLDDLKAIFPTELEQQRAYHVSYYQKHMNSVMTLFTILCMSYTSSFSFYPAIKSTIKYYFMGSEIFERNYGFHIQFPYDAETDLTVYWFSYWGLAHCAYVAGVSYVCVDLLLITTITQLTMHFSYMADCLEAYDGAEHSDEENIKYLHDLVVYHARALDLSEEVNSIFSFLILWNFIAASLVICFAGFQITASNVEDIVLYFIFFSASLVQVFVVCYYGDEMISSSSRIGHAAFNQNWLPCSSKYKRILKYIIMRSQKPASIRPPTFPPISFNTFMKVISMSYQFFAL…
D.biarmipes	Or92a	408	XP_016948065.1	MLFRKRKPKGDDEVVTFDELTKFPMTFYKTIGEDLYSDRDPNVVRRYLLRFYLVLGFLNFNAYVVGEIAYFIVHIMSTTTLLEATAVAPCIGFSFMADFKQFGLTVNRKRLVKLLDDLKEMYPEDKESQRRYQVPYYRKHMNSVMTLFTILCMTYTSSFSFYPAIKSTVKYYLMGSEIFERNYGFHILFPYDAETDLTVYWFSYWGLAHCAYVAGVSYVCVDLLLITTITQLTMHFNFIANDLEAYDGGEHTDEENIKYLHELVVYHARALDLSEEVNNIFSFLILWNFIAASLVICFAGFQITASNVEDIVLYFIFFSASLVQVFVVCYYGDEMISSSSRIGHSAFNQNWLPCSTKYKRILKFIIARSQKPASIRPPTFPPISFNTFMKVISMSYQFF…
D.elegans	Or92a	409	XP_017114059.1	MLFRKRKPKGDDETVTFDELTSFPMTFYKTIGEDLYSARDTNLVRRYLLRFYLVLGFLNFNAYVVGEIAYFIVHIMSTTTLLEATAVAPCIGFSFMADFKQFGLTVNKQRLVNLLDNLKEIYPMDVESQRKYEVPYYQKHMGRVMNLFTILCMTYTSSFSFYPAIKSTIKYYLMGSEIFERNYGFHILFPYDAETDLTVYWFSYWGLAHCAYVAGVSYVCVDLLLITTITQLTMHFNFIANDLEAYDGGEHTDEENITYLHNLVVYHSRALELSEEVNTIFSFLILWNFIAASLVICFAGFQITASNVEDIVLYFIFFSASLVQVFVVCYYGDEMISSSSRIGHSAFNQNWLPCSTKYKRILKFIIARSQKPASIRPPTFPPISFNTFMKVISMSYQFF…
D.erecta	Or92a	408	XP_001979428.1	MLFRKRKPKSNNEVITFDELTRFPITFYKTIGEDLYSDRDPNVIRRYLLRFYLVLGFLNFNAYVVGEIAYFIVHIMSTTTLLEATAVAPCIGFSFMADFKQFGLTVNRKRLVRLLDDLKEIFPLDVEMQRKYNVSFYRKHMNRVMTLFTILCMTYTSSFSFYPAIKSTIKYYLMGSEIFERNYGFHILFPYDAETDLTVYWFSYWGLAHCAYVAGVSYVCVDLVLIATITQLTMHFNFIANDLEAYEGGDHTDEENIKYLQDLVVYHARALDLSEEVNNIFSFLILWNFIAASLVICFAGFQITASNVEDIVLYFIFFSASLVQVFVVCYYGDEMISSSSRIGHSAFNQNWLPCSTKYKRILQFIIARSQKPASIRPPTFPPISFNTFMKVISMSYQFF…
D.eugracilis	Or92a	408	XP_017067451.1	MLFRKRKAKGDDEVVTFDELTRFPMTFYKTIGEDLYSDRDPNVVRRYLLRFYLVLGFLNFNAYVVGEIAYFIVHIMSTTTLLEATAVAPCIGFSFMADFKQFGLTVNRRRLVRLLDDLKEIYPLDLQAQRKYHVPYYRKHMNRVMTLFTILCMTYTSSFSFYPAIKSTIKYYLMGSEIFERNYGFHILFPYDAETDLTVYWFSYWGLAHCAYVAGVSYVCVDLLLITTITQLTMHFNFIADDLEAYDGGEHTDEENIKYLHELVVYHARALDLSEEVNNIFSFLILWNFIAASLVICFAGFQITASNVEDIVLYFIFFSASLVQVFVVCYYGDEMISSSSRIGHSAFNQNWLPCSTKYKRILKFIIARSQKPASIRPPTFPPISFNTFMKVISMSYQFF…
D.ficusphila	Or92a	408	XP_017048117.1	MLFRKSKPKDEDEVVTFEELTSFPMKFYKTIGEDLYSDRDPNVCRRYLLRFYLVLGFLNFNAYVVGEIAYFIVHIMSTTTLLEATAVAPCIGFSFMADFKQFGLTVNRKRLVQLLDDLKEIYPVDLESQRKYHVPFYQKHMSRVMNLFTILCMTYTSSFSFYPAIKSTIKYYLLGSEIFERNYGFHILFPYDAETDLRVYWVSYWGLAHCAYVAGVSYVCVDLLLITTITQLTMHFNFIADDLEAYDGGEHTDEENIQYLHNLVVYHARALDLSEEVNNIFSFLILWNFIAASLVICFAGFQITASNVEDIVLYFIFFSASLVQVFVVCYYGDEMISSSSRIGHSAFNQNWLPTSTKYKRILKFIIMRSQKPASIRPPTFPPISFNTFMKVISMSYQFF…
D.melanogaster	Or92a	408	NP_524414.2	MLFRKRKPKSDDEVITFDELTRFPMTFYKTIGEDLYSDRDPNVIRRYLLRFYLVLGFLNFNAYVVGEIAYFIVHIMSTTTLLEATAVAPCIGFSFMADFKQFGLTVNRKRLVRLLDDLKEIFPLDLEAQRKYNVSFYRKHMNRVMTLFTILCMTYTSSFSFYPAIKSTIKYYLMGSEIFERNYGFHILFPYDAETDLTVYWFSYWGLAHCAYVAGVSYVCVDLLLIATITQLTMHFNFIANDLEAYEGGDHTDEENIKYLHNLVVYHARALDLSEEVNNIFSFLILWNFIAASLVICFAGFQITASNVEDIVLYFIFFSASLVQVFVVCYYGDEMISSSSRIGHSAFNQNWLPCSTKYKRILQFIIARSQKPASIRPPTFPPISFNTFMKVISMSYQFF…
D.pseudopseudoobscura	Or92a	406	CBW30750.1	MTGQEQEPDTARTFKDMMRVPVQFYRTIGEDIYAHRSTSPWRSLLLKVYLYGGFINFNLLVIGELVFFYKSIQDFETVRLAIAVAPCIGFSLVSDFKQFAMAYYKGTLVRLLDELEEMHPKTLERQRAYRMPDFERTMKRVISIFTFLCLAYTTTFSFYPALKASVKFNLLGYETFDRNFGFLIWFPFDATSSNLVYWIVYWDIAHGAYLAGIAFLCADLLLIVVITQICMHFDYVSRRLEEHPCEPGRDRENIEFLVWIVRYHNKCLTLCEHVNNLYSFSLLLNFLMASMQICFIAFQVTESTVEVIIIYCIFLMTSMVQVFLVCYYGDTLIATSLRVGDAAYNQRWFQCSKTYCQMLKMLIMRSQRPASIRPPTFPPISLVTYMKVISMSYQFFALL…
D.sechellia	Or92a	408	XP_002043481.1	MLFRKRKPKSDDEVITFDELTRFPMSFYKTIGEDLYSDRDPNVIRRYLLRFYLVLGFLNFNAYVVGEIAYFIVHIMSTTTLLEATAVAPCIGFSFMADFKQFGLTVNRKRLVRLLDDLKEIFPLDVEAQRKYNVSFYRTHMNRVMTLFTILCMTYTSSFSFYPAIKSTIKYYLMGSEIFERNYGFHILFPYDAETDLTVYWFSYWGLAHCAYVAGVSYVCVDLLLIATITQLTMHFNFIANDLEAYEGGDHTDEENIKYLHNLVVYHARALDLSEEVNNIFSFLILWNFIAASLVICFAGFQITASNVEDIVLYFIFFSASLVQVFVVCYYGDEMISSSSRIGHSAFNQNWLPCSTKYKRILQFIIARSQKPASIRPPTFPPISFNTFMKVISMSYQFF…
D.simulans	Or92a	391	CBA14053.1	RKPKSDDEVITFDELTRFPMSFYKTIGEDLYSDRDPNVIRRYLLRFYLVLGFLNFNAYVVGEIAYFIVHIMSTTTLLEATAVAPCIGFSFMADFKQFGLTVNRKRLVRLLDDLKEIFPLDVEAQRKYNVSFYRTHMNRVMTLFTILCMTYTSSFSFYPAIKSTIKYYLMGSEIFERNYGFHILFPYDAETDLTVYWFSYWGLAHCAYVAGVSYVCVDLLLIATITQLTMHFNFIANDLEAYEGGDHTDEENIKYLHNFSEEVNNIFSFLILWNFIAASLVICFAGFQITASNVEDIVLYFIFFSASLVQVFVVCYYGDEMISSSSRIGHSAFNQNWLPCSTKYKRILQFIIARSQKPASIRPPTFPPISFNTFMKVISMSYQFFALLRTTY
D.suzukii	Or92a	408	XP_016938915.1	MLFRKRKPKGDDEVLTFDELTRFPMTFYKTIGEDLYSDRDPNVIRRYLLRFYLVLGFLNFNAYVVGEIAYFIVHIMSTTTLLEATAVAPCIGFSFMADFKQFGLTVNKQRLVKLLDDLKEMYPVDIESQRKYQVPYYRKHMNSVMTLFTILCMTYTSSFSFYPAIKSTVKYYLMGSEIFERNYGFHILFPYDAETDLTVYWFSYWGLAHCAYVAGVSYVCVDLLLITTITQLTMHFNFIANDLEAYDGGEHTDEENIKYLHDLVVYHARALDLSEEVNSIFSFLILWNFIAASLVICFAGFQITASNVEDIVLYFIFFSASLVQVFVVCYYGDEMISSSSRIGHSAFNQNWLPCSTKYKRILKFIIARSHKPASIRPPTFPPISFNTFMKVISMSYQFF…
D.takahashii	Or92a	408	XP_016994805.1	MLFRKRKPKSDDEVVSFDDLTRFPMTFYKTIGEDLYSDRDPNVIRRYLLRFYLVLGFLNFNAYVVGEIAYFIVHIMSTTTLLEATAVAPCIGFSFMADFKQFGLTVNRKRLVKLLDDLKEIYPIDPESQAKYHVPYYRKHMNRVMTLFTILCMTYTSSFSFYPAIKSTIKYYLMGSEIFERNYGFHILFPYDAETDLTVYWFSYWGLAHCAYVAGVSYVCVDLLLITTITQLTMHFNFIADDLEAYDGGDHTDEENIKYLHDLVVYHARALDLSEEVNNIFSFLILWNFIAASLVICFAGFQITASNVEDIVLYFIFFSASLVQVFVVCYYGDEMISSSSRIGHSAFNQNWLPCSTKYKRILKFIIARSHKPASIRPPTFPPISFNTFMKVISMSYQFF…
D.willistoni	Or92a	408	XP_002067455.2	MLWFRKKEPRAMDELRTFEDLTRFPLTFYKTIGEDLYSERDMNRVRRYLLRGYLVLGFLNFNAYVAGEIAYLILNRTATITLLEATAVVPCIGFSFMSDFKQLGMTLNRKPLVKMLDDLKELFPMTVQEQRAYHVPYYQRHMNRVMTIFTLLCMTYTSSFSFYPAVKATIKYYFMGSEIFERNFGFRVYFPYDAETDLLVYWFSYWGLAHCAYVAGVSYVCVDLLLITTITQLTMHFNYLADTLEAYNGDEHTDEENIKYLHNFVIYHARALDLSEEVNNIFRLTILLNFIAASLVICFAGFQITGTNVEEIVLYFIFFTASLVQVFVVCYYGDEMISSSVRIGHAAFNQNWLPCSSKYKRILQFIIMRSQKPASIRPPTFPPISFNTFMKVISMSYQF…
D.yakuba	Or92a	408	XP_002096422.1	MLFRKRKPKSDDEVITFDELTRFPITFYKTIGEDLYSDRDPNVIRRYLLRFYLVLGFLNFNAYVVGEIAYFIVHIMSTTTLLEATAVAPCIGFSFMADFKQFGLTVNRKRLVRLLDDLKEIFPLDVEAQRKYNVSFYRTHMNRVMTLFTILCMTYTSSFSFYPAIKSTIKYYLMGSEIFERNYGFHILFPYDAETDLTVYWFSYWGLAHCAYVAGVSYVCVDLVLIATITQLTMHFNFIANDLEAYEGGDHTDEENIKYLQNLVVYHARALDLSEEVNNIFSFLILWNFIAASLVICFAGFQITASNVEDIVLYFIFFSASLVQVFVVCYYGDEMISSSSRIGHSAFNQNWLPCSTKYKRILQFIIARSQKPASIRPPTFPPISFNTFMKVISMSYQFF…

## Sheet: Gr21a
Species	Name	length	Sequence ID	Sequence
D.melanogaster	Gr21a	454	Q9VPT1.3	MSFWAVSRGLTPPSKVVPMLNPNQRQFLEDEVRYREKLKLMARGDAMEEVYVRKQETVDDPLELDKHDSFYQTTKSLLVLFQ IMGVMPIHRNPPEKNLPRTGYSWGSKQVMWAIFIYSCQTTIVVLVLRERVKKFVTSPDKRFDEAIYNVIFISLLFTNFLLPV ASWRHGPQVAIFKNMWTNYQYKFFKTTGSPIVFPNLYPLTWSLCVFSWLLSIAINLSQYFLQPDFRLWYTFAYYPIIAMLNC FCSLWYINCNAFGTASRALSDALQTTIRGEKPAQKLTEYRHLWVDLSHMMQQLGRAYSNMYGMYCLVIFFTTIIATYGSISE IIDHGATYKEVGLFVIVFYCMGLLYIICNEAHYASRKVGLDFQTKLLNINLTAVDAATQKEVEMLLV…
D.simulans	Gr21a	447	EDX03258.1	MSFWAVSRGLTPPSKVVPMLNPNQRQFLEDEVRYREKLKLMARGDAMEEVYVRKQETVDDPLELDKHDSFYQTTKSLLVLFQ IMGVMPIHRNPPEKNLPRTGYSWGSKQVMWAIFIYSCQTTIVVLVLRERVKKFVTTPDKRFDEAIYNVIFISLLFTNFLLPV ASWRHGPQVAIFKNMWTNYKYKFFKTTGSPIVFPNLYPLTWSLCVFSWLLSIAINLSQYFLQPDFRLWYTFAYYPIIAMLNC FCSLWYINCNAFGTASRALSDALQTTIRGEKPAQKLTEYRHLWVDLSHMMQQLGRAYSNMYGMYCLVIFFTTIIATYGSISE IIDHGATYKEVGLFVIVFYCMGLLYIICNEAHYASRKVGLDFQTKLLNINLTAVDAATQKEVEMLLV…
D.sechellia	Gr21a	447	XP_002041621.1	MSFWAVSRGLTPPSKVVPMLNPNQRQFLEDEVRYREKLKLMARGDAMEEVYVRKQETVDNPLELDKHDSFYQTTKSLLVLFQ IMGVMPIHRNPPEKNLPRTGYSWGSKQVMWAIFIYSCQTTIVVLVLRERVKKFVTSPDKRFDEAIYNVIFISLLFTNFLLPV ASWRHGPQVAIFKNMWTNYQYKFFKTTGSPIVFPNLYPLTWSLCVFSWLLSIAINLSQYFLQPDFRLWYTFAYYPIIAMLNC FCSLWYINCNAFGTASRALSDALQTTIRGEKPAQKLTEYRHLWVDLSHMMQQLGRAYSNMYGMYCLVIFFTTIIATYGSISE IIDHGATYKEVGLFVIVFYCMGLLYIICNEAHYASRKVGLDFQTKLLNINLTAVDAATQKEVEMLLV…
D.erecta	Gr21a	447	XP_001968209.3	MSFWAVSRGLTPPSKVVPMLNPNQRQFLEDEVRYREKLKLMARGDAMEEVYVRKPETVDDPLELDKHDSFYQTTKSLLVLFQ IMGVMPIHRNPPEKNLPRTGYSWGSKQVMWAVFIYSCQTTIVVLVLRERVKKFITSPDKRFDEAIYNVIFISLLFTNFLLPV ASWRHGHQVAIFKNMWTNYQYKFFKTTGSPIVFPNLYPLTWSLCVFSWLLSIAINLSQYFLQPDFRLWYTFAYYPIIAMLNC FCSLWYINCNAFGTASRALSDALQTTIRGEKPAQKLTEYRHLWVDLSHMMQQLGRAYSNMYGMYCLVIFFTTIIATYGSISE IIDHGATYKEVGLFVIVFYCMGLLYIICNEAHYASRKVGLDFQTKLLNINLTAVDSATQKEVEMLLV…
D.yakuba	Gr21a	447	XP_002087465.2	MSFWAVSRGLTPPSKVVPMLNPNQRQFLEDEVRYREKLKLMARGDAMEEVYVRKPETVDDPLELDKHDSFYQTTKSLLVLFQ IMGVMPIHRNPPEKNLPRTGYSWGSKQVMWAIFIYSCQTTIVVLVLRERVKKFVTSPDKRFDEAIYNVIFISLLFTNFLLPV ASWRHGPQVAIFKNMWTNYQYKFFKTTGSPIVFPNLYPLTWSLCVFSWLLSIAINLSQYFLQPDFRLWYTFAYYPIIAMLNC FCSLWYINCNAFGTASRALSDALQTTIRGEKPAQKLTEYRHLWVDLSHMMQQLGRAYSNMYGMYCLVIFFTTIIATYGSISE IIDHGATYKEVGLFVIVFYCMGLLYIICNEAHYASRKVGLDFQTKLLNINLTAVDSATQKEVEMLLV…
D.ananassae	Gr21a	447	XP_001961563.1	MSFWAVSRGGTPPSKVVPMLNPNQRQFLEDEVRYREKLKLMARGDAMEEVYVRKQETVDDPLELDKHDSFYHTTKSLLVLFQ IMGVMPIHRNPPVRNLPRTGYSWGSKQVMWAIFIYSCQTTIVVLVLRERVKKFVTSPDKRFDEAIYNVIFISLLFTNFLLPV ASWRHGPQVAIFKNMWTNYQYKFFKTTGSPIVFPNLYPLTWSLCVFSWLLSIAINLSQYFLQPDFRLWYTFAYYPIIAMLNC FCSLWYINCNAFGTASRALSDALQMTIRGEKPAQKLTEYRHLWVDLSHMMQQLGRAYSNMYGMYCLVIFFTTIIATYGSISE IIDHGATYKEVGLFVIVFYCMGLLYIICNEAHYASRKVGLDFQTKLLNINLTAVDAATQKEVEMLLV…
D.willistoni	Gr21a	455	XP_002066697.1	MSFWAVSRGLSPPGATSKVAPMLNPNQRQFLEDEMRLREKMKLMARGDTNAMDDMYLRKPETVDDPLELDKHDSFYQTTKSL LVLFQIMGVMPIHRNPPVKNLPRTGYSWTSRQVMWAIFIYSCQTTIVVLVLRERVKKFVTSPDKRFDEAIYNVIFISLLFTN FLLPVASWRHGPQVAIFKNMWTNYQYKFFKTTGSPIVFPNLYPLTWALCVFSWLLSIGINLSQYFLQPDFRLWYTFAYYPII AMLNCFCSLWYINCNAFGTASHALSDALQATIRGEKPAQKLTEYRHLWVDLSHMMQQLGRAYSNMYGMYCLVIFFTTIIATY GSISEIIDHGATYKEVGLFVIVFYCMGLLYIICNEAHYASRKVGLDFQTKLLNINLTAVDAATQKEV…

## Sheet: Gr63a
Species	Name	length	Sequence ID	Sequence
D.melanogaster	Gr63a	489	NP_001137883.1	MANYYRRKKGDAVFLNAKPLNSANAQAYLYGVRKYSIGLAERLDADYEAPPLDRKKSSDSTASNNPEFKPSVFYRNIDPINW FLRIIGVLPIVRHGPARAKFEMNSASFIYSVVFFVLLACYVGYVANNRIHIVRSLSGPFEEAVIAYLFLVNILPIMIIPILW YEARKIAKLFNDWDDFEVLYYQISGHSLPLKLRQKAVYIAIVLPILSVLSVVITHVTMSDLNINQVVPYCILDNLTAMLGAW WFLICEAMSITAHLLAERFQKALKHIGPAAMVADYRVLWLRLSKLTRDTGNALCYTFVFMSLYLFFIITLSIYGLMSQLSEG FGIKDIGLTITALWNIGLLFYICDEAHYASVNVRTNFQKKLLMVELNWMNSDAQTEINMFLRATEMN…
D.simulans	Gr63a	489	EDX15694.1	MANYYRRKKGDAVFLNAKPLNSANAQAYLYGVRKYSIGLAERLDADYEAPPLDRKKSSDSTASNNPEFTPSVFYRNIAPVNW FLRIIGVLPIVRRGPARAKFEMNSASFIYSVVFFVLLACYVGYVANNRIHIVRSLSGPFEEAVIAYLFLVNILPIMIIPILW YEARKIAKLFNDWDDFEVLYYQISGHSLPLKLRQKAVYIATVLPILSVLSVVITHITMSDLNINQVVPYCILDNLTAMLGAW WFLICEAMSITAHLLAERFQKALKHIGPAAMVADYRVLWLRLSKLTRDTGNALCYTFVFMSLYLFFIITLSIYGLMSQLSEG FGIKDIGLTITALWNIGLLFYICDEAHYASVNVRTNFQKKLLMVELNWMNSDAQTEINMFLRATEMN…
D.sechellia	Gr63a	489	XP_002035239.1	MANYYRRKKGDAVFLNAKPLNSANAQAYLYGVRKYSIGLAERLDADYEAPPLDRKKSSDSTASNNPEFTPSVFYRNIAPVNW FLRIIGVLPIVRRGPARAKFEMNSASFIYSVVFFVLLACYVGYVANNRIHIVRSLSGPFEEAVIAYLFLVNILPIMIIPILW YEARKIAKLFNDWDDFEVLYYQISGHSLPLKLRQKAVYIATVLPILSVLSVVITHITMSDLNINQVVPYCILDNLTAMLGAW WFIICEAMSITAHLLAERFQKALKHIGPAAMVADYRVLWLRLSKLTRDTGNALCYTFVFMSLYLFFIITLSIYGLMSQLSEG FGIKDIGLTITALWNIGLLFYICDEAHYASVNVRTNFQKKLLMVELNWMNSDAQTEINMFLRATEMN…
D.erecta	Gr63a	489	XP_001971793.3	MANYYRRKKGDAVFLNAKPLNSANAQAYLYGVRKYSIGLAERLDADYEAPPLDRKKSSESTASNNPEFTPSVFYRNIAPVNW FLRIIGVLPIVRHGPARAKFEMNSASFIYSVVFFVLLACYVGYVANNRIHIVRSLSGPFEEAVIAYLFLVNILPIMIIPILW YEARKIAKLFNDWDDFEVLYYQISGHSLPLKLRQKAVYIATVLPILSVLSVVITHITMSDLNINQVVPYCILDNLTAMLGAW WFLICEAMSITAHLLAERFQKALKHIGPAAMVADYRVLWLRLSKLTRDTGNALCYTFVFMSLYLFFIITLSIYGLMSQLSEG FGIKDIGLTITALWNIGLLFYICDEAHYASVNVRTNFQKKLLMVELNWMNSDAQTEINMFLRATEMN…
D.yakuba	Gr63a	491	XP_002093595.1	MANYYRRKKGDAVFLNAKPLNSANAQAYLYGVRKYSIGLAERLDADYEAPPLERKKSSESTASNNPEFTPSVFYRNIAPVNW FLRIIGVLPIVRNGPARARFEMNSASFIYSVVFFVLLACYVGYVANNRIHIVRSLSGPFEEAVIAYLFLVNILPIMIIPILW YEARKIAKLFNDWDDFEVLYYQISGHSLPLKLRQKAVYIATVLPILSVLSVVITHITMSDLNINQVVPYCILDNLTAMLGAW WFLICEAMSITAHLLAERFQKALKHIGPAAMVADYRVLWLRLSKLTRDTGNALCYTFVFMSLYLFFIITLSIYGLMSQLSEG FGIKDIGLTITALWNIGLLFYICDEAHYASVNVRTNFQKKLLMVELNWMNSDAQTEINMFLRATEMN…
D.ananassae	Gr63a	492	XP_001957102.1	MASYYRRKKPDAVFLNAKPLNSANAQAYLYGVRKYSIGLAERLDADYEAPPVDRKKSSDSTASNNPEFTPSVFYRNIAPVNW FLRIIGVLPIVRRGPARAKFEMNSASFVYSVVFYILLSCYVSYVANNRIHVVRSLSGPFEEAVIAYLFLVNILPIMIIPILW SEARKIARLFNDWDDFEVLYYQISGHSLPLKLRQKAVYIAIVLPILSVLSVVITHITMSDLNINQVVPYCILDNLTAMLGAW WFLICEAMSTTAHLLAERFQKALKHIGPAAMVADYRVLWLRLSKLTRDTGNALCYTFVFMSLYLFFIITLSIYGLMSQLSEG FGIKDIGLTITALWNIGLLFYICDEAHYASVNVRTNFQKKLLMVELNWMNSDAQTEINMFLRATEMN…
D. pseudoobscura	Gr63a	493	XP_001353551.3	MANYYRRKKDAVFHNAKPINSGNAQAYLYGVRKYSIGLAERLDADYQPPPSDRKKSSDSTGSNNPEFTPSVFYRNIAPVNWF LRIIGVLPIVRRGPARAKFEMSSASFVYSVVFFMLLACYVGYVANNRIHIVRSLSGPFEEAVIAYLFLVNILPIMVIPILWW EARKIAKLFNDWDDFEVLYYQISGHSLPLRLRQKALYIAIVLPILSVLSVVITHITMSDLNINQVVPYCILDNLTAMLGAWW FLICEAMSTTAHLLAERFQKALKHIGPAAMVADYRVLWLRLSKLTRDTGNAMCYTFVFMSLYLFFIITLSIYGLMSQLSEGF GIKDIGLTITALWNIGLLFYICDEAHYASVNVRTNFQKKLLMVELNWMNSDAQTEINMFLRATEMNP…
D.willistoni	Gr63a	498	XP_002068548.3	MANYYRRKKPDAVFLNAKPINSANAQAYLYGVRKYSIGLAERLDSDYQPPPIERKKSTASTGSNNPEFTPSVFYRNIAPVNW FLRIIGVLPIVRRGPARAKFEMNSAAFFYSVVFFMLLACYVGYVANNRIHVVRSLSGPFEEAVIAYLFLVNILPIMIIPILW WEAKKIARLFNDWDDFEVLYYQISGHSLPLHLRQKALYIAIILPILSVLSVVITHITMSDLNINQVVPYCILDNLTAMLGAW WFLICEAMSNTAHLLAERFQKALKHVGPAAMVADYRVLWLRLSKLTRDTGNAMCYTFVFMSLYLFFIITLSIYGLMSQLSEG FGIKDIGLTITALWNIGLLFYICDEAHYASVNVRTNFQKKLLMVELNWMNSDAQTEINMFLRATEMN…
